# Supplementary material for: RGS14 promotes the progression of hepatocellular carcinoma by activating the cAMP/PKA/CREB signaling pathway
Source: J Cancer Res Clin Oncol. 2025 May 2;151(5):153. doi: 10.1007/s00432-025-06212-y (PMC12045833; doi:10.1007/s00432-025-06212-y)
Supplement: Supplementary file 3 — Supplementary Material 3 [file 432_2025_6212_MOESM3_ESM.xlsx]

## Sheet: Cas_PvsCas_T
The differentially expressed proteins identified by 4D-FastDIA
Protein accession	Protein description	Gene name	Cas_P/Cas_T Ratio	Cas_P/Cas_T P value	Regulated Type	Intensity Cas1_P	Intensity Cas1_T	Intensity Cas2_P	Intensity Cas2_T	Intensity Cas3_P	Intensity Cas3_T	Cas1_P	Cas1_T	Cas2_P	Cas2_T	Cas3_P	Cas3_T	Subcellular localization	KEGG KO No.	KEGG Gene	KEGG pathway	Biological Process	Cellular Component	Molecular Function	Pfam ID	Domain description	KOG category	KOG NO.	KOG description	WikiPathways	externalDetailsURL	Is_TF	Reactome pathway	Reactome link	HallMark	msigdbURL
Q7RTN6	STE20-related kinase adapter protein alpha OS=Homo sapiens OX=9606 GN=STRADA PE=1 SV=1	STRADA	0.678384	0.000193157	None	1249.72	1856.78	1258.21	1965.96	1337.64	1845.98	0.788111	1.17094	0.793465	1.23979	0.843556	1.16413	nucleus	K08271	STRADA; STE20-related kinase adapter protein alpha	hsa04150 mTOR signaling pathway; hsa04152 AMPK signaling pathway	GO:0001932 regulation of protein phosphorylation; GO:0001934 positive regulation of protein phosphorylation; GO:0002119 nematode larval development; GO:0002164 larval development; GO:0006464 cellular protein modification process; GO:0006468 protein phosphorylation; GO:0006611 protein export from nucleus; GO:0006793 phosphorus metabolic process; GO:0006796 phosphate-containing compound metabolic p…	GO:0005622 intracellular anatomical structure; GO:0005634 nucleus; GO:0005654 nucleoplasm; GO:0005737 cytoplasm; GO:0005829 cytosol; GO:0005938 cell cortex; GO:0031974 membrane-enclosed lumen; GO:0031981 nuclear lumen; GO:0032991 protein-containing complex; GO:0042995 cell projection; GO:0043005 neuron projection; GO:0043226 organelle; GO:0043227 membrane-bounded organelle; GO:0043229 intracellul…	GO:0005488 binding; GO:0005515 protein binding; GO:0008047 enzyme activator activity; GO:0019207 kinase regulator activity; GO:0019209 kinase activator activity; GO:0019887 protein kinase regulator activity; GO:0019899 enzyme binding; GO:0019900 kinase binding; GO:0019901 protein kinase binding; GO:0030234 enzyme regulator activity; GO:0030295 protein kinase activator activity; GO:0043539 protein…	PF00069	PF00069 Protein kinase domain	T	KOG0582	Ste20-like serine/threonine protein kinase	WP1403 AMPACTIVATED PROTEIN KINASE AMPK SIGNALING;WP3932 FOCAL ADHESION PI3KAKTMTORSIGNALING PATHWAY	http://www.wikipathways.org/instance/WP1403_r116516;http://www.wikipathways.org/instance/WP3932_r120304		R-HSA-162582 Signal Transduction;R-HSA-165159 MTOR signalling;R-HSA-380972 Energy dependent regulation of mTOR by LKB1-AMPK	https://reactome.org/PathwayBrowser/#/R-HSA-162582;https://reactome.org/PathwayBrowser/#/R-HSA-165159;https://reactome.org/PathwayBrowser/#/R-HSA-380972
Q68DH5	G-protein coupled receptor-associated protein LMBRD2 OS=Homo sapiens OX=9606 GN=LMBRD2 PE=1 SV=1	LMBRD2	1.54018	0.0472267	Up	2907.59	1658.29	1827.26	1637.81	2680.64	1518.58	1.42643	0.813541	0.896436	0.803493	1.3151	0.745	plasma membrane									R	KOG2296	Integral membrane protein
Q9NWS0	PIH1 domain-containing protein 1 OS=Homo sapiens OX=9606 GN=PIH1D1 PE=1 SV=1	PIH1D1	1.31231	0.00111422	None	2513.91	1816.28	2304.03	1903.33	2393.96	1775.98	1.18697	0.857579	1.08788	0.898681	1.13034	0.838551	cytoplasm	K25426			GO:0000491 small nucleolar ribonucleoprotein complex assembly; GO:0000492 box C/D snoRNP assembly; GO:0001188 RNA polymerase I preinitiation complex assembly; GO:0001932 regulation of protein phosphorylation; GO:0001934 positive regulation of protein phosphorylation; GO:0006139 nucleobase-containing compound metabolic process; GO:0006325 chromatin organization; GO:0006338 chromatin remodeling; GO…	GO:0005622 intracellular anatomical structure; GO:0005634 nucleus; GO:0005730 nucleolus; GO:0005737 cytoplasm; GO:0031974 membrane-enclosed lumen; GO:0031981 nuclear lumen; GO:0032991 protein-containing complex; GO:0043226 organelle; GO:0043227 membrane-bounded organelle; GO:0043228 non-membrane-bounded organelle; GO:0043229 intracellular organelle; GO:0043231 intracellular membrane-bounded organ…	GO:0000976 transcription cis-regulatory region binding; GO:0001046 core promoter sequence-specific DNA binding; GO:0001067 transcription regulatory region nucleic acid binding; GO:0001163 RNA polymerase I transcription regulatory region sequence-specific DNA binding; GO:0001164 RNA polymerase I core promoter sequence-specific DNA binding; GO:0003676 nucleic acid binding; GO:0003677 DNA binding; G…	PF08190; PF18201	PF08190 PIH1 N-terminal domain; PF18201 PIH1 CS-like domain	S	KOG4356	Uncharacterized conserved protein
Q68CP4	Heparan-alpha-glucosaminide N-acetyltransferase OS=Homo sapiens OX=9606 GN=HGSNAT PE=1 SV=2	HGSNAT	1.12928	0.00135737	None	5009.02	4497.49	5196.6	4419.32	4976.09	4526.88	1.04991	0.942692	1.08923	0.926307	1.04301	0.948852	plasma membrane	K10532	HGSNAT; heparan-alpha-glucosaminide N-acetyltransferase [EC:2.3.1.78]	hsa00531 Glycosaminoglycan degradation; hsa04142 Lysosome; hsa01100 Metabolic pathways	GO:0001775 cell activation; GO:0002252 immune effector process; GO:0002263 cell activation involved in immune response; GO:0002274 myeloid leukocyte activation; GO:0002275 myeloid cell activation involved in immune response; GO:0002283 neutrophil activation involved in immune response; GO:0002366 leukocyte activation involved in immune response; GO:0002376 immune system process; GO:0002443 leukoc…	GO:0000323 lytic vacuole; GO:0005622 intracellular anatomical structure; GO:0005737 cytoplasm; GO:0005764 lysosome; GO:0005765 lysosomal membrane; GO:0005773 vacuole; GO:0005774 vacuolar membrane; GO:0005886 plasma membrane; GO:0012505 endomembrane system; GO:0012506 vesicle membrane; GO:0016020 membrane; GO:0030141 secretory granule; GO:0030659 cytoplasmic vesicle membrane; GO:0030667 secretory …	GO:0003824 catalytic activity; GO:0008080 N-acetyltransferase activity; GO:0015019 heparan-alpha-glucosaminide N-acetyltransferase activity; GO:0016407 acetyltransferase activity; GO:0016410 N-acyltransferase activity; GO:0016740 transferase activity; GO:0016746 acyltransferase activity; GO:0016747 acyltransferase activity, transferring groups other than amino-acyl groups;	PF07786	PF07786 Heparan-alpha-glucosaminide N-acetyltransferase, catalytic	S	KOG4683	Uncharacterized conserved protein	WP4815 GLYCOSAMINOGLYCAN DEGRADATION	http://www.wikipathways.org/instance/WP4815_r110276		R-HSA-1430728 Metabolism;R-HSA-1630316 Glycosaminoglycan metabolism;R-HSA-1638091 Heparan sulfate/heparin (HS-GAG) metabolism;R-HSA-1643685 Disease;R-HSA-168249 Innate Immune System;R-HSA-168256 Immune System;R-HSA-2024096 HS-GAG degradation;R-HSA-2206281 Mucopolysaccharidoses;R-HSA-2206291 MPS IIIC - Sanfilippo syndrome C;R-HSA-5663084 Diseases of carbohydrate metabolism;R-HSA-5668914 Diseases o…	https://reactome.org/PathwayBrowser/#/R-HSA-1430728;https://reactome.org/PathwayBrowser/#/R-HSA-1630316;https://reactome.org/PathwayBrowser/#/R-HSA-1638091;https://reactome.org/PathwayBrowser/#/R-HSA-1643685;https://reactome.org/PathwayBrowser/#/R-HSA-168249;https://reactome.org/PathwayBrowser/#/R-HSA-168256;https://reactome.org/PathwayBrowser/#/R-HSA-2024096;https://reactome.org/PathwayBrowser/#…
P51003	Poly(A) polymerase alpha OS=Homo sapiens OX=9606 GN=PAPOLA PE=1 SV=4	PAPOLA	0.756751	0.00179171	None	7333.42	8849.66	6742.46	9009.83	6642.09	9518.03	0.914858	1.10401	0.841134	1.12399	0.828613	1.18739	nucleus	K14376	PAP; poly(A) polymerase [EC:2.7.7.19]	hsa03015 mRNA surveillance pathway	GO:0000375 RNA splicing, via transesterification reactions; GO:0000377 RNA splicing, via transesterification reactions with bulged adenosine as nucleophile; GO:0000398 mRNA splicing, via spliceosome; GO:0006139 nucleobase-containing compound metabolic process; GO:0006351 transcription, DNA-templated; GO:0006353 DNA-templated transcription, termination; GO:0006366 transcription by RNA polymerase I…	GO:0005622 intracellular anatomical structure; GO:0005634 nucleus; GO:0005654 nucleoplasm; GO:0005737 cytoplasm; GO:0031974 membrane-enclosed lumen; GO:0031981 nuclear lumen; GO:0043226 organelle; GO:0043227 membrane-bounded organelle; GO:0043229 intracellular organelle; GO:0043231 intracellular membrane-bounded organelle; GO:0043233 organelle lumen; GO:0070013 intracellular organelle lumen;	GO:0000166 nucleotide binding; GO:0000287 magnesium ion binding; GO:0003824 catalytic activity; GO:0004652 polynucleotide adenylyltransferase activity; GO:0005488 binding; GO:0005524 ATP binding; GO:0016740 transferase activity; GO:0016772 transferase activity, transferring phosphorus-containing groups; GO:0016779 nucleotidyltransferase activity; GO:0017076 purine nucleotide binding; GO:0030145 m…	PF04928; PF04926	PF04928 Poly(A) polymerase central domain; PF04926 Poly(A) polymerase predicted RNA binding domain	A	KOG2245	Poly(A) polymerase and related nucleotidyltransferases	WP411 MRNA PROCESSING	http://www.wikipathways.org/instance/WP411_r117160		R-HSA-72163 mRNA Splicing - Major Pathway;R-HSA-72172 mRNA Splicing;R-HSA-72187 mRNA 3'-end processing;R-HSA-72203 Processing of Capped Intron-Containing Pre-mRNA;R-HSA-73856 RNA Polymerase II Transcription Termination;R-HSA-73857 RNA Polymerase II Transcription;R-HSA-74160 Gene expression (Transcription);R-HSA-75067 Processing of Capped Intronless Pre-mRNA;R-HSA-77595 Processing of Intronless Pr…	https://reactome.org/PathwayBrowser/#/R-HSA-72163;https://reactome.org/PathwayBrowser/#/R-HSA-72172;https://reactome.org/PathwayBrowser/#/R-HSA-72187;https://reactome.org/PathwayBrowser/#/R-HSA-72203;https://reactome.org/PathwayBrowser/#/R-HSA-73856;https://reactome.org/PathwayBrowser/#/R-HSA-73857;https://reactome.org/PathwayBrowser/#/R-HSA-74160;https://reactome.org/PathwayBrowser/#/R-HSA-75067…
Q96BZ9	TBC1 domain family member 20 OS=Homo sapiens OX=9606 GN=TBC1D20 PE=1 SV=1	TBC1D20	1.54886	0.00231835	Up	1924.77	1098.47	1970.25	1351.73	1837.29	1250.79	1.22424	0.698676	1.25317	0.859761	1.1686	0.795558	plasma membrane	K20372			GO:0000003 reproduction; GO:0000902 cell morphogenesis; GO:0000904 cell morphogenesis involved in differentiation; GO:0001654 eye development; GO:0001675 acrosome assembly; GO:0002064 epithelial cell development; GO:0002088 lens development in camera-type eye; GO:0002089 lens morphogenesis in camera-type eye; GO:0003006 developmental process involved in reproduction; GO:0006810 transport; GO:0006…	GO:0000139 Golgi membrane; GO:0005622 intracellular anatomical structure; GO:0005634 nucleus; GO:0005635 nuclear envelope; GO:0005737 cytoplasm; GO:0005783 endoplasmic reticulum; GO:0005789 endoplasmic reticulum membrane; GO:0005793 endoplasmic reticulum-Golgi intermediate compartment; GO:0005794 Golgi apparatus; GO:0012505 endomembrane system; GO:0016020 membrane; GO:0016021 integral component o…	GO:0005096 GTPase activator activity; GO:0005488 binding; GO:0005515 protein binding; GO:0008047 enzyme activator activity; GO:0019899 enzyme binding; GO:0030234 enzyme regulator activity; GO:0030695 GTPase regulator activity; GO:0031267 small GTPase binding; GO:0051020 GTPase binding; GO:0060589 nucleoside-triphosphatase regulator activity; GO:0098772 molecular function regulator;			T	KOG2595	Predicted GTPase activator protein				R-HSA-199977 ER to Golgi Anterograde Transport;R-HSA-199991 Membrane Trafficking;R-HSA-204005 COPII-mediated vesicle transport;R-HSA-392499 Metabolism of proteins;R-HSA-446203 Asparagine N-linked glycosylation;R-HSA-5653656 Vesicle-mediated transport;R-HSA-597592 Post-translational protein modification;R-HSA-8854214 TBC/RABGAPs;R-HSA-9007101 Rab regulation of trafficking;R-HSA-948021 Transport to…	https://reactome.org/PathwayBrowser/#/R-HSA-199977;https://reactome.org/PathwayBrowser/#/R-HSA-199991;https://reactome.org/PathwayBrowser/#/R-HSA-204005;https://reactome.org/PathwayBrowser/#/R-HSA-392499;https://reactome.org/PathwayBrowser/#/R-HSA-446203;https://reactome.org/PathwayBrowser/#/R-HSA-5653656;https://reactome.org/PathwayBrowser/#/R-HSA-597592;https://reactome.org/PathwayBrowser/#/R-H…
Q8NEZ4	Histone-lysine N-methyltransferase 2C OS=Homo sapiens OX=9606 GN=KMT2C PE=1 SV=3	KMT2C	1.37933	0.00418202	None	1291.76	1026.28	1243.31	875.531	1377.14	934.505	1.14848	0.912448	1.10541	0.77842	1.22439	0.830853	nucleus	K09188	MLL3; [histone H3]-lysine4 N-trimethyltransferase MLL3 [EC:2.1.1.354]	hsa00310 Lysine degradation; hsa01100 Metabolic pathways	GO:0000003 reproduction; GO:0001555 oocyte growth; GO:0001654 eye development; GO:0002682 regulation of immune system process; GO:0003006 developmental process involved in reproduction; GO:0006325 chromatin organization; GO:0006355 regulation of transcription, DNA-templated; GO:0006357 regulation of transcription by RNA polymerase II; GO:0006464 cellular protein modification process; GO:0006479 p…	GO:0005622 intracellular anatomical structure; GO:0005634 nucleus; GO:0005654 nucleoplasm; GO:0031974 membrane-enclosed lumen; GO:0031981 nuclear lumen; GO:0032991 protein-containing complex; GO:0034708 methyltransferase complex; GO:0035097 histone methyltransferase complex; GO:0043226 organelle; GO:0043227 membrane-bounded organelle; GO:0043229 intracellular organelle; GO:0043231 intracellular m…	GO:0000981 DNA-binding transcription factor activity, RNA polymerase II-specific; GO:0001067 transcription regulatory region nucleic acid binding; GO:0003676 nucleic acid binding; GO:0003677 DNA binding; GO:0003700 DNA-binding transcription factor activity; GO:0003824 catalytic activity; GO:0005488 binding; GO:0008168 methyltransferase activity; GO:0008170 N-methyltransferase activity; GO:0008276…	PF13771; PF00628; PF13832	PF13771 PHD-like zinc-binding domain; PF00628 PHD-finger; PF13832 PHD-zinc-finger like domain	R	KOG4443	Putative transcription factor HALR/MLL3, involved in embryonic development	WP4949 16P112 PROXIMAL DELETION SYNDROME;WP2369 HISTONE MODIFICATIONS;WP5087 MALIGNANT PLEURAL MESOTHELIOMA;WP3651 PATHWAYS AFFECTED IN ADENOID CYSTIC CARCINOMA	http://www.wikipathways.org/instance/WP4949_r115778;http://www.wikipathways.org/instance/WP2369_r118380;http://www.wikipathways.org/instance/WP5087_r120373;http://www.wikipathways.org/instance/WP3651_r116547	Transcription factor	R-HSA-1266738 Developmental Biology;R-HSA-212436 Generic Transcription Pathway;R-HSA-3214841 PKMTs methylate histone lysines;R-HSA-3247509 Chromatin modifying enzymes;R-HSA-4839726 Chromatin organization;R-HSA-5617472 Activation of anterior HOX genes in hindbrain development during early embryogenesis;R-HSA-5619507 Activation of HOX genes during differentiation;R-HSA-73857 RNA Polymerase II Trans…	https://reactome.org/PathwayBrowser/#/R-HSA-1266738;https://reactome.org/PathwayBrowser/#/R-HSA-212436;https://reactome.org/PathwayBrowser/#/R-HSA-3214841;https://reactome.org/PathwayBrowser/#/R-HSA-3247509;https://reactome.org/PathwayBrowser/#/R-HSA-4839726;https://reactome.org/PathwayBrowser/#/R-HSA-5617472;https://reactome.org/PathwayBrowser/#/R-HSA-5619507;https://reactome.org/PathwayBrowser/…
O00746	Nucleoside diphosphate kinase, mitochondrial OS=Homo sapiens OX=9606 GN=NME4 PE=1 SV=1	NME4	1.21491	0.00436758	None	1802.34	1459.62	1746.51	1557.22	1813.27	1396.75	1.10622	0.895865	1.07195	0.955769	1.11292	0.857278	mitochondria	K00940	ndk; nucleoside-diphosphate kinase [EC:2.7.4.6]	hsa00983 Drug metabolism - other enzymes; hsa00240 Pyrimidine metabolism; hsa01240 Biosynthesis of cofactors; hsa00230 Purine metabolism; hsa01100 Metabolic pathways	GO:0006139 nucleobase-containing compound metabolic process; GO:0006165 nucleoside diphosphate phosphorylation; GO:0006725 cellular aromatic compound metabolic process; GO:0006753 nucleoside phosphate metabolic process; GO:0006793 phosphorus metabolic process; GO:0006796 phosphate-containing compound metabolic process; GO:0006807 nitrogen compound metabolic process; GO:0006810 transport; GO:00068…	GO:0005622 intracellular anatomical structure; GO:0005737 cytoplasm; GO:0005739 mitochondrion; GO:0005740 mitochondrial envelope; GO:0005743 mitochondrial inner membrane; GO:0005758 mitochondrial intermembrane space; GO:0016020 membrane; GO:0019866 organelle inner membrane; GO:0031090 organelle membrane; GO:0031966 mitochondrial membrane; GO:0031967 organelle envelope; GO:0031970 organelle envelo…	GO:0003824 catalytic activity; GO:0004550 nucleoside diphosphate kinase activity; GO:0005488 binding; GO:0005515 protein binding; GO:0005543 phospholipid binding; GO:0008289 lipid binding; GO:0016301 kinase activity; GO:0016740 transferase activity; GO:0016772 transferase activity, transferring phosphorus-containing groups; GO:0016776 phosphotransferase activity, phosphate group as acceptor; GO:0…	PF00334	PF00334 Nucleoside diphosphate kinase	F	KOG0888	Nucleoside diphosphate kinase	WP4022 PYRIMIDINE METABOLISM	http://www.wikipathways.org/instance/WP4022_r120306		R-HSA-1430728 Metabolism;R-HSA-15869 Metabolism of nucleotides;R-HSA-499943 Interconversion of nucleotide di- and triphosphates	https://reactome.org/PathwayBrowser/#/R-HSA-1430728;https://reactome.org/PathwayBrowser/#/R-HSA-15869;https://reactome.org/PathwayBrowser/#/R-HSA-499943	DNA REPAIR	https://www.gsea-msigdb.org/gsea/msigdb/cards/HALLMARK_DNA_REPAIR
Q2VPK5	Cytoplasmic tRNA 2-thiolation protein 2 OS=Homo sapiens OX=9606 GN=CTU2 PE=1 SV=1	CTU2	0.850763	0.0048224	None	3756.11	4392.09	3985.48	4435.28	3637.65	4547.96	0.910404	1.06455	0.965999	1.07502	0.881692	1.10233	cytoplasm	K14169	CTU2; cytoplasmic tRNA 2-thiolation protein 2	hsa04122 Sulfur relay system	GO:0002097 tRNA wobble base modification; GO:0002098 tRNA wobble uridine modification; GO:0002143 tRNA wobble position uridine thiolation; GO:0006139 nucleobase-containing compound metabolic process; GO:0006396 RNA processing; GO:0006399 tRNA metabolic process; GO:0006400 tRNA modification; GO:0006725 cellular aromatic compound metabolic process; GO:0006807 nitrogen compound metabolic process; GO…	GO:0005622 intracellular anatomical structure; GO:0005737 cytoplasm; GO:0005829 cytosol; GO:0032991 protein-containing complex;	GO:0003824 catalytic activity; GO:0016740 transferase activity; GO:0016782 transferase activity, transferring sulphur-containing groups; GO:0016783 sulfurtransferase activity;			S	KOG2594	Uncharacterized conserved protein				R-HSA-6782315 tRNA modification in the nucleus and cytosol;R-HSA-72306 tRNA processing;R-HSA-8953854 Metabolism of RNA	https://reactome.org/PathwayBrowser/#/R-HSA-6782315;https://reactome.org/PathwayBrowser/#/R-HSA-72306;https://reactome.org/PathwayBrowser/#/R-HSA-8953854
Q14289	Protein-tyrosine kinase 2-beta OS=Homo sapiens OX=9606 GN=PTK2B PE=1 SV=2	PTK2B	1.55362	0.0385214	Up		2413.48	3917.7	2123.06	2940.38	2084.83		0.895244	1.45321	0.787517	1.09069	0.773336	cytoplasm	K05871	PTK2B; focal adhesion kinase 2 [EC:2.7.10.2]	hsa04062 Chemokine signaling pathway; hsa04072 Phospholipase D signaling pathway; hsa05161 Hepatitis B; hsa05170 Human immunodeficiency virus 1 infection; hsa04020 Calcium signaling pathway; hsa04650 Natural killer cell mediated cytotoxicity; hsa05163 Human cytomegalovirus infection; hsa04912 GnRH signaling pathway; hsa04670 Leukocyte transendothelial migration; hsa05135 Yersinia infection	GO:0000003 reproduction; GO:0000165 MAPK cascade; GO:0000302 response to reactive oxygen species; GO:0000902 cell morphogenesis; GO:0000904 cell morphogenesis involved in differentiation; GO:0001101 response to acid chemical; GO:0001505 regulation of neurotransmitter levels; GO:0001525 angiogenesis; GO:0001556 oocyte maturation; GO:0001558 regulation of cell growth; GO:0001568 blood vessel develo…	GO:0001725 stress fiber; GO:0005622 intracellular anatomical structure; GO:0005634 nucleus; GO:0005737 cytoplasm; GO:0005829 cytosol; GO:0005856 cytoskeleton; GO:0005886 plasma membrane; GO:0005887 integral component of plasma membrane; GO:0005912 adherens junction; GO:0005925 focal adhesion; GO:0005938 cell cortex; GO:0008328 ionotropic glutamate receptor complex; GO:0009898 cytoplasmic side of …	GO:0003779 actin binding; GO:0003824 catalytic activity; GO:0004672 protein kinase activity; GO:0004674 protein serine/threonine kinase activity; GO:0004683 calmodulin-dependent protein kinase activity; GO:0004713 protein tyrosine kinase activity; GO:0004715 non-membrane spanning protein tyrosine kinase activity; GO:0005085 guanyl-nucleotide exchange factor activity; GO:0005102 signaling receptor…	PF18038; PF00373; PF07714; PF03623	PF18038 FERM N-terminal domain; PF00373 FERM central domain; PF07714 Protein tyrosine and serine/threonine kinase; PF03623 Focal adhesion targeting region	T	KOG4257	Focal adhesion tyrosine kinase FAK, contains FERM domain	WP2864 APOPTOSISRELATED NETWORK DUE TO ALTERED NOTCH3 IN OVARIAN CANCER;WP2380 BRAINDERIVED NEUROTROPHIC FACTOR BDNF SIGNALING PATHWAY;WP5097 CCL18 SIGNALING PATHWAY;WP3929 CHEMOKINE SIGNALING PATHWAY;WP437 EGFEGFR SIGNALING PATHWAY;WP4666 HEPATITIS B INFECTION;WP313 HEPATOCYTE GROWTH FACTOR RECEPTOR SIGNALING;WP49 IL2 SIGNALING PATHWAY;WP205 IL7 SIGNALING PATHWAY;WP4747 NETRINUNC5B SIGNALING PAT…	http://www.wikipathways.org/instance/WP2864_r108133;http://www.wikipathways.org/instance/WP2380_r120727;http://www.wikipathways.org/instance/WP5097_r119075;http://www.wikipathways.org/instance/WP3929_r119247;http://www.wikipathways.org/instance/WP437_r120689;http://www.wikipathways.org/instance/WP4666_r119241;http://www.wikipathways.org/instance/WP313_r118735;http://www.wikipathways.org/instance/…		R-HSA-1280215 Cytokine Signaling in Immune system;R-HSA-1500931 Cell-Cell communication;R-HSA-162582 Signal Transduction;R-HSA-168256 Immune System;R-HSA-194138 Signaling by VEGF;R-HSA-194315 Signaling by Rho GTPases;R-HSA-391160 Signal regulatory protein family interactions;R-HSA-4420097 VEGFA-VEGFR2 Pathway;R-HSA-449147 Signaling by Interleukins;R-HSA-451927 Interleukin-2 family signaling;R-HSA…	https://reactome.org/PathwayBrowser/#/R-HSA-1280215;https://reactome.org/PathwayBrowser/#/R-HSA-1500931;https://reactome.org/PathwayBrowser/#/R-HSA-162582;https://reactome.org/PathwayBrowser/#/R-HSA-168256;https://reactome.org/PathwayBrowser/#/R-HSA-194138;https://reactome.org/PathwayBrowser/#/R-HSA-194315;https://reactome.org/PathwayBrowser/#/R-HSA-391160;https://reactome.org/PathwayBrowser/#/R-…	ANDROGEN RESPONSE	https://www.gsea-msigdb.org/gsea/msigdb/cards/HALLMARK_ANDROGEN_RESPONSE
Q9BV86	N-terminal Xaa-Pro-Lys N-methyltransferase 1 OS=Homo sapiens OX=9606 GN=NTMT1 PE=1 SV=3	NTMT1	0.789243	0.00580616	None	17857.2	23339	18138.5	21756.4	16305.2	21171.8	0.903643	1.18104	0.917878	1.10096	0.825106	1.07137	cytoplasm	K16219			GO:0000226 microtubule cytoskeleton organization; GO:0006325 chromatin organization; GO:0006464 cellular protein modification process; GO:0006479 protein methylation; GO:0006480 N-terminal protein amino acid methylation; GO:0006807 nitrogen compound metabolic process; GO:0006996 organelle organization; GO:0007010 cytoskeleton organization; GO:0007017 microtubule-based process; GO:0007049 cell cyc…	GO:0005622 intracellular anatomical structure; GO:0005634 nucleus; GO:0005654 nucleoplasm; GO:0005737 cytoplasm; GO:0005829 cytosol; GO:0031974 membrane-enclosed lumen; GO:0031981 nuclear lumen; GO:0043226 organelle; GO:0043227 membrane-bounded organelle; GO:0043229 intracellular organelle; GO:0043231 intracellular membrane-bounded organelle; GO:0043233 organelle lumen; GO:0070013 intracellular o…	GO:0003824 catalytic activity; GO:0008168 methyltransferase activity; GO:0008276 protein methyltransferase activity; GO:0016740 transferase activity; GO:0016741 transferase activity, transferring one-carbon groups; GO:0042054 histone methyltransferase activity; GO:0071885 N-terminal protein N-methyltransferase activity; GO:0140096 catalytic activity, acting on a protein;			R	KOG3178	Hydroxyindole-O-methyltransferase and related SAM-dependent methyltransferases
Q9H497	Torsin-3A OS=Homo sapiens OX=9606 GN=TOR3A PE=1 SV=1	TOR3A	0.799203	0.00666885	None	1662.45	1960.39	1680.25	2010.69	1627.44	2247.79	0.891473	1.05124	0.901018	1.07821	0.872699	1.20536	extracellular	K23000				GO:0005622 intracellular anatomical structure; GO:0005737 cytoplasm; GO:0005783 endoplasmic reticulum; GO:0005788 endoplasmic reticulum lumen; GO:0012505 endomembrane system; GO:0031974 membrane-enclosed lumen; GO:0043226 organelle; GO:0043227 membrane-bounded organelle; GO:0043229 intracellular organelle; GO:0043231 intracellular membrane-bounded organelle; GO:0043233 organelle lumen; GO:0070013…	GO:0003824 catalytic activity; GO:0016462 pyrophosphatase activity; GO:0016787 hydrolase activity; GO:0016817 hydrolase activity, acting on acid anhydrides; GO:0016818 hydrolase activity, acting on acid anhydrides, in phosphorus-containing anhydrides; GO:0016887 ATP hydrolysis activity; GO:0017111 nucleoside-triphosphatase activity;			R	KOG2170	ATPase of the AAA+ superfamily
P83876	Thioredoxin-like protein 4A OS=Homo sapiens OX=9606 GN=TXNL4A PE=1 SV=1	TXNL4A	0.793646	0.00684058	None	7465.19	8687.44	7721.46	9796.2	7362.93	9929.02	0.878908	1.02281	0.90908	1.15335	0.866869	1.16899	cytoplasm	K12859	TXNL4A; U5 snRNP protein, DIM1 family	hsa03040 Spliceosome	GO:0000245 spliceosomal complex assembly; GO:0000375 RNA splicing, via transesterification reactions; GO:0000377 RNA splicing, via transesterification reactions with bulged adenosine as nucleophile; GO:0000398 mRNA splicing, via spliceosome; GO:0006139 nucleobase-containing compound metabolic process; GO:0006396 RNA processing; GO:0006397 mRNA processing; GO:0006725 cellular aromatic compound met…	GO:0005622 intracellular anatomical structure; GO:0005634 nucleus; GO:0005635 nuclear envelope; GO:0005654 nucleoplasm; GO:0005681 spliceosomal complex; GO:0005682 U5 snRNP; GO:0005737 cytoplasm; GO:0005829 cytosol; GO:0012505 endomembrane system; GO:0016020 membrane; GO:0030532 small nuclear ribonucleoprotein complex; GO:0031090 organelle membrane; GO:0031965 nuclear membrane; GO:0031967 organel…		PF02966	PF02966 Mitosis protein DIM1	AD	KOG3414	Component of the U4/U6.U5 snRNP/mitosis protein DIM1	WP411 MRNA PROCESSING	http://www.wikipathways.org/instance/WP411_r117160		R-HSA-72163 mRNA Splicing - Major Pathway;R-HSA-72165 mRNA Splicing - Minor Pathway;R-HSA-72172 mRNA Splicing;R-HSA-72203 Processing of Capped Intron-Containing Pre-mRNA;R-HSA-8953854 Metabolism of RNA	https://reactome.org/PathwayBrowser/#/R-HSA-72163;https://reactome.org/PathwayBrowser/#/R-HSA-72165;https://reactome.org/PathwayBrowser/#/R-HSA-72172;https://reactome.org/PathwayBrowser/#/R-HSA-72203;https://reactome.org/PathwayBrowser/#/R-HSA-8953854	MYC TARGETS V1	https://www.gsea-msigdb.org/gsea/msigdb/cards/HALLMARK_MYC_TARGETS_V1
Q9UKU7	Isobutyryl-CoA dehydrogenase, mitochondrial OS=Homo sapiens OX=9606 GN=ACAD8 PE=1 SV=1	ACAD8	1.24045	0.00707094	None	9787.51	8188.44	9504.51	8115.94	9873.76	7207.8	1.11479	0.93266	1.08256	0.924403	1.12462	0.820966	mitochondria	K11538	ACAD8; isobutyryl-CoA dehydrogenase [EC:1.3.99.-]	hsa00280 Valine, leucine and isoleucine degradation; hsa01100 Metabolic pathways	GO:0006082 organic acid metabolic process; GO:0006520 cellular amino acid metabolic process; GO:0006629 lipid metabolic process; GO:0006807 nitrogen compound metabolic process; GO:0008152 metabolic process; GO:0009056 catabolic process; GO:0009063 cellular amino acid catabolic process; GO:0009081 branched-chain amino acid metabolic process; GO:0009083 branched-chain amino acid catabolic process; …	GO:0005622 intracellular anatomical structure; GO:0005737 cytoplasm; GO:0005739 mitochondrion; GO:0005759 mitochondrial matrix; GO:0031974 membrane-enclosed lumen; GO:0043226 organelle; GO:0043227 membrane-bounded organelle; GO:0043229 intracellular organelle; GO:0043231 intracellular membrane-bounded organelle; GO:0043233 organelle lumen; GO:0070013 intracellular organelle lumen;	GO:0003824 catalytic activity; GO:0003995 acyl-CoA dehydrogenase activity; GO:0016491 oxidoreductase activity; GO:0016627 oxidoreductase activity, acting on the CH-CH group of donors;	PF02771; PF02770; PF00441	PF02771 Acyl-CoA dehydrogenase, N-terminal domain; PF02770 Acyl-CoA dehydrogenase, middle domain; PF00441 Acyl-CoA dehydrogenase, C-terminal domain	I	KOG0140	Medium-chain acyl-CoA dehydrogenase				R-HSA-1430728 Metabolism;R-HSA-70895 Branched-chain amino acid catabolism;R-HSA-71291 Metabolism of amino acids and derivatives	https://reactome.org/PathwayBrowser/#/R-HSA-1430728;https://reactome.org/PathwayBrowser/#/R-HSA-70895;https://reactome.org/PathwayBrowser/#/R-HSA-71291
Q9NY27	Serine/threonine-protein phosphatase 4 regulatory subunit 2 OS=Homo sapiens OX=9606 GN=PPP4R2 PE=1 SV=3	PPP4R2	0.713786	0.00860146	None	3748.9	4638.81	3767.41	5771.16	3473.55	4986.61	0.852461	1.05482	0.85667	1.3123	0.789849	1.1339	nucleus	K15425			GO:0000018 regulation of DNA recombination; GO:0000278 mitotic cell cycle; GO:0002244 hematopoietic progenitor cell differentiation; GO:0002376 immune system process; GO:0002520 immune system development; GO:0006282 regulation of DNA repair; GO:0006464 cellular protein modification process; GO:0006807 nitrogen compound metabolic process; GO:0007049 cell cycle; GO:0007275 multicellular organism de…	GO:0000775 chromosome, centromeric region; GO:0005622 intracellular anatomical structure; GO:0005634 nucleus; GO:0005654 nucleoplasm; GO:0005694 chromosome; GO:0005737 cytoplasm; GO:0005813 centrosome; GO:0005815 microtubule organizing center; GO:0005856 cytoskeleton; GO:0008287 protein serine/threonine phosphatase complex; GO:0015630 microtubule cytoskeleton; GO:0030289 protein phosphatase 4 com…	GO:0005488 binding; GO:0005515 protein binding; GO:0019208 phosphatase regulator activity; GO:0019888 protein phosphatase regulator activity; GO:0030234 enzyme regulator activity; GO:0030674 protein-macromolecule adaptor activity; GO:0060090 molecular adaptor activity; GO:0098772 molecular function regulator;			R	KOG3175	Protein phosphatase 4 regulatory subunit 2 related protein	WP4949 16P112 PROXIMAL DELETION SYNDROME	http://www.wikipathways.org/instance/WP4949_r115778		R-HSA-5693532 DNA Double-Strand Break Repair;R-HSA-5693538 Homology Directed Repair;R-HSA-5693567 HDR through Homologous Recombination (HRR) or Single Strand Annealing (SSA);R-HSA-5693607 Processing of DNA double-strand break ends;R-HSA-73894 DNA Repair	https://reactome.org/PathwayBrowser/#/R-HSA-5693532;https://reactome.org/PathwayBrowser/#/R-HSA-5693538;https://reactome.org/PathwayBrowser/#/R-HSA-5693567;https://reactome.org/PathwayBrowser/#/R-HSA-5693607;https://reactome.org/PathwayBrowser/#/R-HSA-73894	MITOTIC SPINDLE	https://www.gsea-msigdb.org/gsea/msigdb/cards/HALLMARK_MITOTIC_SPINDLE
P28347	Transcriptional enhancer factor TEF-1 OS=Homo sapiens OX=9606 GN=TEAD1 PE=1 SV=2	TEAD1	1.56088	0.000545923	Up	1311.47	850.138		851.636	1385.33	889.845	1.23995	0.803773		0.80519	1.30978	0.841315	nucleus	K09448	TEAD; transcriptional enhancer factor	hsa04392 Hippo signaling pathway - multiple species; hsa04390 Hippo signaling pathway	GO:0001101 response to acid chemical; GO:0001654 eye development; GO:0001745 compound eye morphogenesis; GO:0001932 regulation of protein phosphorylation; GO:0001934 positive regulation of protein phosphorylation; GO:0002009 morphogenesis of an epithelium; GO:0002165 instar larval or pupal development; GO:0003007 heart morphogenesis; GO:0003143 embryonic heart tube morphogenesis; GO:0006139 nucle…	GO:0005622 intracellular anatomical structure; GO:0005634 nucleus; GO:0005654 nucleoplasm; GO:0005667 transcription regulator complex; GO:0031974 membrane-enclosed lumen; GO:0031981 nuclear lumen; GO:0032991 protein-containing complex; GO:0043226 organelle; GO:0043227 membrane-bounded organelle; GO:0043229 intracellular organelle; GO:0043231 intracellular membrane-bounded organelle; GO:0043233 or…	GO:0000976 transcription cis-regulatory region binding; GO:0000977 RNA polymerase II transcription regulatory region sequence-specific DNA binding; GO:0000981 DNA-binding transcription factor activity, RNA polymerase II-specific; GO:0000987 cis-regulatory region sequence-specific DNA binding; GO:0001067 transcription regulatory region nucleic acid binding; GO:0001221 transcription coregulator bin…	PF01285; PF17725	PF01285 TEA/ATTS domain; PF17725 YAP binding domain	K	KOG3841	TEF-1 and related transcription factor, TEAD family	WP4540 HIPPO SIGNALING REGULATION PATHWAYS;WP4541 HIPPOMERLIN SIGNALING DYSREGULATION;WP4537 HIPPOYAP SIGNALING PATHWAY;WP4542 LEUKOCYTEINTRINSIC HIPPO PATHWAY FUNCTIONS;WP5087 MALIGNANT PLEURAL MESOTHELIOMA;WP4534 MECHANOREGULATION AND PATHOLOGY OF YAPTAZ VIA HIPPO AND NONHIPPO MECHANISMS;WP2857 MESODERMAL COMMITMENT PATHWAY;WP3967 MIR5093P ALTERATION OF YAP1ECM AXIS;WP4533 TRANSCRIPTION COFACTO…	http://www.wikipathways.org/instance/WP4540_r120395;http://www.wikipathways.org/instance/WP4541_r116745;http://www.wikipathways.org/instance/WP4537_r103300;http://www.wikipathways.org/instance/WP4542_r120673;http://www.wikipathways.org/instance/WP5087_r120373;http://www.wikipathways.org/instance/WP4534_r103303;http://www.wikipathways.org/instance/WP2857_r118395;http://www.wikipathways.org/instanc…	Transcription factor	R-HSA-1266738 Developmental Biology;R-HSA-2032785 YAP1- and WWTR1 (TAZ)-stimulated gene expression;R-HSA-212436 Generic Transcription Pathway;R-HSA-73857 RNA Polymerase II Transcription;R-HSA-74160 Gene expression (Transcription);R-HSA-8878159 Transcriptional regulation by RUNX3;R-HSA-8951671 RUNX3 regulates YAP1-mediated transcription;R-HSA-9619665 EGR2 and SOX10-mediated initiation of Schwann c…	https://reactome.org/PathwayBrowser/#/R-HSA-1266738;https://reactome.org/PathwayBrowser/#/R-HSA-2032785;https://reactome.org/PathwayBrowser/#/R-HSA-212436;https://reactome.org/PathwayBrowser/#/R-HSA-73857;https://reactome.org/PathwayBrowser/#/R-HSA-74160;https://reactome.org/PathwayBrowser/#/R-HSA-8878159;https://reactome.org/PathwayBrowser/#/R-HSA-8951671;https://reactome.org/PathwayBrowser/#/R-…
Q9Y2Y0	ADP-ribosylation factor-like protein 2-binding protein OS=Homo sapiens OX=9606 GN=ARL2BP PE=1 SV=1	ARL2BP	0.756935	0.0095216	None	2380.23	3282.5	2712	3715.24	2655.64	3238.11	0.794128	1.09516	0.904818	1.23953	0.886015	1.08035	cytoplasm	K16742			GO:0001932 regulation of protein phosphorylation; GO:0001934 positive regulation of protein phosphorylation; GO:0002791 regulation of peptide secretion; GO:0007154 cell communication; GO:0007165 signal transduction; GO:0008104 protein localization; GO:0009889 regulation of biosynthetic process; GO:0009891 positive regulation of biosynthetic process; GO:0009893 positive regulation of metabolic pro…	GO:0005622 intracellular anatomical structure; GO:0005634 nucleus; GO:0005737 cytoplasm; GO:0005739 mitochondrion; GO:0005740 mitochondrial envelope; GO:0005758 mitochondrial intermembrane space; GO:0005759 mitochondrial matrix; GO:0005813 centrosome; GO:0005815 microtubule organizing center; GO:0005819 spindle; GO:0005829 cytosol; GO:0005856 cytoskeleton; GO:0015630 microtubule cytoskeleton; GO:…	GO:0003712 transcription coregulator activity; GO:0003713 transcription coactivator activity; GO:0030234 enzyme regulator activity; GO:0030695 GTPase regulator activity; GO:0060589 nucleoside-triphosphatase regulator activity; GO:0098772 molecular function regulator; GO:0140110 transcription regulator activity;						WP4803 CILIOPATHIES	http://www.wikipathways.org/instance/WP4803_r110008		R-HSA-382551 Transport of small molecules;R-HSA-425397 Transport of vitamins, nucleosides, and related molecules;R-HSA-425407 SLC-mediated transmembrane transport;R-HSA-83936 Transport of nucleosides and free purine and pyrimidine bases across the plasma membrane	https://reactome.org/PathwayBrowser/#/R-HSA-382551;https://reactome.org/PathwayBrowser/#/R-HSA-425397;https://reactome.org/PathwayBrowser/#/R-HSA-425407;https://reactome.org/PathwayBrowser/#/R-HSA-83936	HEME METABOLISM	https://www.gsea-msigdb.org/gsea/msigdb/cards/HALLMARK_HEME_METABOLISM
Q9Y6A4	Cilia- and flagella-associated protein 20 OS=Homo sapiens OX=9606 GN=CFAP20 PE=1 SV=1	CFAP20	0.749401	0.0111616	None	4587.3	6801.77	5261.64	6670.57	5649.09	7208.23	0.760776	1.12803	0.872611	1.10627	0.936867	1.19544	mitochondria				GO:0000003 reproduction; GO:0000226 microtubule cytoskeleton organization; GO:0000375 RNA splicing, via transesterification reactions; GO:0000377 RNA splicing, via transesterification reactions with bulged adenosine as nucleophile; GO:0000398 mRNA splicing, via spliceosome; GO:0001578 microtubule bundle formation; GO:0003006 developmental process involved in reproduction; GO:0003352 regulation of…	GO:0005622 intracellular anatomical structure; GO:0005634 nucleus; GO:0005730 nucleolus; GO:0005737 cytoplasm; GO:0005814 centriole; GO:0005815 microtubule organizing center; GO:0005856 cytoskeleton; GO:0005929 cilium; GO:0015630 microtubule cytoskeleton; GO:0031514 motile cilium; GO:0031974 membrane-enclosed lumen; GO:0031981 nuclear lumen; GO:0036064 ciliary basal body; GO:0036126 sperm flagell…				K	KOG3213	Transcription factor IIB
Q9NRW7	Vacuolar protein sorting-associated protein 45 OS=Homo sapiens OX=9606 GN=VPS45 PE=1 SV=1	VPS45	0.905314	0.0117252	None	10303.1	11088.9	9938.93	11358.7	9787.04	10722.2	0.97816	1.05276	0.943586	1.07838	0.929166	1.01795	cytoplasm,nucleus	K12479	VPS45; vacuolar protein sorting-associated protein 45	hsa04144 Endocytosis	GO:0001505 regulation of neurotransmitter levels; GO:0006810 transport; GO:0006836 neurotransmitter transport; GO:0006886 intracellular protein transport; GO:0006887 exocytosis; GO:0006897 endocytosis; GO:0006898 receptor-mediated endocytosis; GO:0006906 vesicle fusion; GO:0006907 pinocytosis; GO:0006950 response to stress; GO:0006996 organelle organization; GO:0007154 cell communication; GO:0007…	GO:0000139 Golgi membrane; GO:0005622 intracellular anatomical structure; GO:0005737 cytoplasm; GO:0005768 endosome; GO:0005769 early endosome; GO:0005794 Golgi apparatus; GO:0008021 synaptic vesicle; GO:0010008 endosome membrane; GO:0012505 endomembrane system; GO:0016020 membrane; GO:0016021 integral component of membrane; GO:0030133 transport vesicle; GO:0031090 organelle membrane; GO:0031224 …	GO:0000149 SNARE binding; GO:0005488 binding; GO:0005515 protein binding;			U	KOG1299	Vacuolar sorting protein VPS45/Stt10 (Sec1 family)				R-HSA-109582 Hemostasis;R-HSA-1643685 Disease;R-HSA-199991 Membrane Trafficking;R-HSA-5653656 Vesicle-mediated transport;R-HSA-5663205 Infectious disease;R-HSA-6811438 Intra-Golgi traffic;R-HSA-6811442 Intra-Golgi and retrograde Golgi-to-ER traffic;R-HSA-9679506 SARS-CoV Infections;R-HSA-9694516 SARS-CoV-2 Infection;R-HSA-9705683 SARS-CoV-2-host interactions;R-HSA-9754560 SARS-CoV-2 modulates aut…	https://reactome.org/PathwayBrowser/#/R-HSA-109582;https://reactome.org/PathwayBrowser/#/R-HSA-1643685;https://reactome.org/PathwayBrowser/#/R-HSA-199991;https://reactome.org/PathwayBrowser/#/R-HSA-5653656;https://reactome.org/PathwayBrowser/#/R-HSA-5663205;https://reactome.org/PathwayBrowser/#/R-HSA-6811438;https://reactome.org/PathwayBrowser/#/R-HSA-6811442;https://reactome.org/PathwayBrowser/#…	PROTEIN SECRETION	https://www.gsea-msigdb.org/gsea/msigdb/cards/HALLMARK_PROTEIN_SECRETION
P04183	Thymidine kinase, cytosolic OS=Homo sapiens OX=9606 GN=TK1 PE=1 SV=2	TK1	0.675249	0.0130499	None	1524.17	2169.85	1713.12	2828.45	1804.5	2468.26	0.731113	1.04083	0.821749	1.35675	0.865582	1.18397	cytoplasm	K00857	tdk; thymidine kinase [EC:2.7.1.21]	hsa00983 Drug metabolism - other enzymes; hsa00240 Pyrimidine metabolism; hsa01100 Metabolic pathways	GO:0000003 reproduction; GO:0001889 liver development; GO:0006139 nucleobase-containing compound metabolic process; GO:0006213 pyrimidine nucleoside metabolic process; GO:0006259 DNA metabolic process; GO:0006725 cellular aromatic compound metabolic process; GO:0006753 nucleoside phosphate metabolic process; GO:0006793 phosphorus metabolic process; GO:0006796 phosphate-containing compound metabol…	GO:0005622 intracellular anatomical structure; GO:0005737 cytoplasm; GO:0005829 cytosol;	GO:0003824 catalytic activity; GO:0004797 thymidine kinase activity; GO:0005488 binding; GO:0005515 protein binding; GO:0008270 zinc ion binding; GO:0016301 kinase activity; GO:0016740 transferase activity; GO:0016772 transferase activity, transferring phosphorus-containing groups; GO:0019136 deoxynucleoside kinase activity; GO:0019205 nucleobase-containing compound kinase activity; GO:0019206 nu…			F	KOG3125	Thymidine kinase	WP1601 FLUOROPYRIMIDINE ACTIVITY;WP4022 PYRIMIDINE METABOLISM	http://www.wikipathways.org/instance/WP1601_r120496;http://www.wikipathways.org/instance/WP4022_r120306		R-HSA-1430728 Metabolism;R-HSA-15869 Metabolism of nucleotides;R-HSA-1640170 Cell Cycle;R-HSA-453279 Mitotic G1 phase and G1/S transition;R-HSA-69205 G1/S-Specific Transcription;R-HSA-69206 G1/S Transition;R-HSA-69278 Cell Cycle, Mitotic;R-HSA-73614 Pyrimidine salvage;R-HSA-8956321 Nucleotide salvage	https://reactome.org/PathwayBrowser/#/R-HSA-1430728;https://reactome.org/PathwayBrowser/#/R-HSA-15869;https://reactome.org/PathwayBrowser/#/R-HSA-1640170;https://reactome.org/PathwayBrowser/#/R-HSA-453279;https://reactome.org/PathwayBrowser/#/R-HSA-69205;https://reactome.org/PathwayBrowser/#/R-HSA-69206;https://reactome.org/PathwayBrowser/#/R-HSA-69278;https://reactome.org/PathwayBrowser/#/R-HSA-…	E2F TARGETS	https://www.gsea-msigdb.org/gsea/msigdb/cards/HALLMARK_E2F_TARGETS
Q9H221	ATP-binding cassette sub-family G member 8 OS=Homo sapiens OX=9606 GN=ABCG8 PE=1 SV=1	ABCG8	1.32476	0.0132062	None	1881.45	1432.14	1886.19	1411.88			1.13826	0.866433	1.14113	0.854176			plasma membrane	K05684	ABCG8; ATP-binding cassette, subfamily G (WHITE), member 8 (sterolin 2)	hsa04979 Cholesterol metabolism; hsa04976 Bile secretion; hsa04975 Fat digestion and absorption; hsa02010 ABC transporters	GO:0003008 system process; GO:0006810 transport; GO:0006811 ion transport; GO:0006820 anion transport; GO:0006869 lipid transport; GO:0007584 response to nutrient; GO:0007586 digestion; GO:0007588 excretion; GO:0009605 response to external stimulus; GO:0009991 response to extracellular stimulus; GO:0010876 lipid localization; GO:0010949 negative regulation of intestinal phytosterol absorption; GO…	GO:0005886 plasma membrane; GO:0005887 integral component of plasma membrane; GO:0016020 membrane; GO:0016021 integral component of membrane; GO:0016324 apical plasma membrane; GO:0031224 intrinsic component of membrane; GO:0031226 intrinsic component of plasma membrane; GO:0032991 protein-containing complex; GO:0043190 ATP-binding cassette (ABC) transporter complex; GO:0043235 receptor complex; …	GO:0003824 catalytic activity; GO:0005215 transporter activity; GO:0005319 lipid transporter activity; GO:0005488 binding; GO:0005515 protein binding; GO:0015248 sterol transporter activity; GO:0015399 primary active transmembrane transporter activity; GO:0016462 pyrophosphatase activity; GO:0016787 hydrolase activity; GO:0016817 hydrolase activity, acting on acid anhydrides; GO:0016818 hydrolase…	PF00005	PF00005 ABC transporter	Q	KOG0061	Transporter, ABC superfamily (Breast cancer resistance protein)	WP3915 ANGIOPOIETINLIKE PROTEIN 8 REGULATORY PATHWAY;WP4389 BILE ACIDS SYNTHESIS AND ENTEROHEPATIC CIRCULATION;WP2874 LIVER X RECEPTOR PATHWAY;WP2882 NUCLEAR RECEPTORS METAPATHWAY;WP430 STATIN INHIBITION OF CHOLESTEROL PRODUCTION;WP716 VITAMIN A AND CAROTENOID METABOLISM	http://www.wikipathways.org/instance/WP3915_r120659;http://www.wikipathways.org/instance/WP4389_r116629;http://www.wikipathways.org/instance/WP2874_r116465;http://www.wikipathways.org/instance/WP2882_r117808;http://www.wikipathways.org/instance/WP430_r120252;http://www.wikipathways.org/instance/WP716_r116512		R-HSA-1369062 ABC transporters in lipid homeostasis;R-HSA-162582 Signal Transduction;R-HSA-1643685 Disease;R-HSA-382551 Transport of small molecules;R-HSA-382556 ABC-family proteins mediated transport;R-HSA-5619084 ABC transporter disorders;R-HSA-5619115 Disorders of transmembrane transporters;R-HSA-5679090 Defective ABCG8 causes GBD4 and sitosterolemia;R-HSA-5679096 Defective ABCG5 causes sitost…	https://reactome.org/PathwayBrowser/#/R-HSA-1369062;https://reactome.org/PathwayBrowser/#/R-HSA-162582;https://reactome.org/PathwayBrowser/#/R-HSA-1643685;https://reactome.org/PathwayBrowser/#/R-HSA-382551;https://reactome.org/PathwayBrowser/#/R-HSA-382556;https://reactome.org/PathwayBrowser/#/R-HSA-5619084;https://reactome.org/PathwayBrowser/#/R-HSA-5619115;https://reactome.org/PathwayBrowser/#/…	BILE ACID METABOLISM	https://www.gsea-msigdb.org/gsea/msigdb/cards/HALLMARK_BILE_ACID_METABOLISM
Q9UNQ0	Broad substrate specificity ATP-binding cassette transporter ABCG2 OS=Homo sapiens OX=9606 GN=ABCG2 PE=1 SV=3	ABCG2	1.61602	0.048663	Up	6509.97	4762.97	7195.72	5690.67	8546.86	3316.29	1.08432	0.793333	1.19854	0.947853	1.42359	0.55237	plasma membrane	K05681	ABCG2; ATP-binding cassette, subfamily G (WHITE), member 2	hsa04976 Bile secretion; hsa01523 Antifolate resistance; hsa02010 ABC transporters	GO:0000003 reproduction; GO:0001101 response to acid chemical; GO:0002237 response to molecule of bacterial origin; GO:0003008 system process; GO:0005975 carbohydrate metabolic process; GO:0006082 organic acid metabolic process; GO:0006725 cellular aromatic compound metabolic process; GO:0006807 nitrogen compound metabolic process; GO:0006810 transport; GO:0006811 ion transport; GO:0006820 anion …	GO:0005622 intracellular anatomical structure; GO:0005634 nucleus; GO:0005886 plasma membrane; GO:0016020 membrane; GO:0016021 integral component of membrane; GO:0016324 apical plasma membrane; GO:0031224 intrinsic component of membrane; GO:0032991 protein-containing complex; GO:0043226 organelle; GO:0043227 membrane-bounded organelle; GO:0043229 intracellular organelle; GO:0043231 intracellular …	GO:0000166 nucleotide binding; GO:0003824 catalytic activity; GO:0005215 transporter activity; GO:0005488 binding; GO:0005515 protein binding; GO:0005524 ATP binding; GO:0008092 cytoskeletal protein binding; GO:0008559 ABC-type xenobiotic transporter activity; GO:0015232 heme transmembrane transporter activity; GO:0015399 primary active transmembrane transporter activity; GO:0016462 pyrophosphata…	PF00005	PF00005 ABC transporter	Q	KOG0061	Transporter, ABC superfamily (Breast cancer resistance protein)	WP1601 FLUOROPYRIMIDINE ACTIVITY;WP3640 IMATINIB AND CHRONIC MYELOID LEUKEMIA;WP229 IRINOTECAN PATHWAY;WP3612 PHOTODYNAMIC THERAPYINDUCED NFE2L2 NRF2 SURVIVAL SIGNALING;WP4917 PROXIMAL TUBULE TRANSPORT	http://www.wikipathways.org/instance/WP1601_r120496;http://www.wikipathways.org/instance/WP3640_r117152;http://www.wikipathways.org/instance/WP229_r116612;http://www.wikipathways.org/instance/WP3612_r106540;http://www.wikipathways.org/instance/WP4917_r119111		R-HSA-1430728 Metabolism;R-HSA-189445 Metabolism of porphyrins;R-HSA-189451 Heme biosynthesis;R-HSA-189483 Heme degradation;R-HSA-2161517 Abacavir transmembrane transport;R-HSA-2161522 Abacavir ADME;R-HSA-382551 Transport of small molecules;R-HSA-917937 Iron uptake and transport;R-HSA-9748784 Drug ADME;R-HSA-9753281 Paracetamol ADME	https://reactome.org/PathwayBrowser/#/R-HSA-1430728;https://reactome.org/PathwayBrowser/#/R-HSA-189445;https://reactome.org/PathwayBrowser/#/R-HSA-189451;https://reactome.org/PathwayBrowser/#/R-HSA-189483;https://reactome.org/PathwayBrowser/#/R-HSA-2161517;https://reactome.org/PathwayBrowser/#/R-HSA-2161522;https://reactome.org/PathwayBrowser/#/R-HSA-382551;https://reactome.org/PathwayBrowser/#/R…	HEME METABOLISM	https://www.gsea-msigdb.org/gsea/msigdb/cards/HALLMARK_HEME_METABOLISM
Q9Y644	Beta-1,3-N-acetylglucosaminyltransferase radical fringe OS=Homo sapiens OX=9606 GN=RFNG PE=2 SV=3	RFNG	1.49864	0.0136959	None	1392.53	963.533	1267.97	898.567		800.816	1.30793	0.904995	1.19094	0.843976		0.752164	extracellular	K05948	FNG; fringe [EC:2.4.1.222]	hsa00514 Other types of O-glycan biosynthesis; hsa05165 Human papillomavirus infection; hsa04330 Notch signaling pathway	GO:0000003 reproduction; GO:0001654 eye development; GO:0001708 cell fate specification; GO:0001745 compound eye morphogenesis; GO:0001756 somitogenesis; GO:0001775 cell activation; GO:0002009 morphogenesis of an epithelium; GO:0002165 instar larval or pupal development; GO:0002252 immune effector process; GO:0002263 cell activation involved in immune response; GO:0002285 lymphocyte activation in…	GO:0005576 extracellular region; GO:0005615 extracellular space; GO:0005622 intracellular anatomical structure; GO:0005737 cytoplasm; GO:0005783 endoplasmic reticulum; GO:0005794 Golgi apparatus; GO:0005795 Golgi stack; GO:0005797 Golgi medial cisterna; GO:0012505 endomembrane system; GO:0031984 organelle subcompartment; GO:0031985 Golgi cisterna; GO:0043226 organelle; GO:0043227 membrane-bounded…	GO:0003824 catalytic activity; GO:0008194 UDP-glycosyltransferase activity; GO:0008375 acetylglucosaminyltransferase activity; GO:0016740 transferase activity; GO:0016757 glycosyltransferase activity; GO:0016758 hexosyltransferase activity; GO:0033829 O-fucosylpeptide 3-beta-N-acetylglucosaminyltransferase activity;						WP268 NOTCH SIGNALING	http://www.wikipathways.org/instance/WP268_r117167		R-HSA-157118 Signaling by NOTCH;R-HSA-162582 Signal Transduction;R-HSA-1912420 Pre-NOTCH Processing in Golgi;R-HSA-1912422 Pre-NOTCH Expression and Processing	https://reactome.org/PathwayBrowser/#/R-HSA-157118;https://reactome.org/PathwayBrowser/#/R-HSA-162582;https://reactome.org/PathwayBrowser/#/R-HSA-1912420;https://reactome.org/PathwayBrowser/#/R-HSA-1912422
Q6ZRQ5	Protein MMS22-like OS=Homo sapiens OX=9606 GN=MMS22L PE=1 SV=3	MMS22L	1.74249	0.0482442	Up	2612.97	1388.53		1147.35	2466.34	1836.57	1.38227	0.734535		0.60695	1.3047	0.971549	cytoplasm				GO:0000724 double-strand break repair via homologous recombination; GO:0000725 recombinational repair; GO:0006139 nucleobase-containing compound metabolic process; GO:0006259 DNA metabolic process; GO:0006260 DNA replication; GO:0006261 DNA-dependent DNA replication; GO:0006281 DNA repair; GO:0006302 double-strand break repair; GO:0006310 DNA recombination; GO:0006725 cellular aromatic compound m…	GO:0000228 nuclear chromosome; GO:0005622 intracellular anatomical structure; GO:0005634 nucleus; GO:0005654 nucleoplasm; GO:0005657 replication fork; GO:0005694 chromosome; GO:0005737 cytoplasm; GO:0005829 cytosol; GO:0031974 membrane-enclosed lumen; GO:0031981 nuclear lumen; GO:0043226 organelle; GO:0043227 membrane-bounded organelle; GO:0043228 non-membrane-bounded organelle; GO:0043229 intrac…												E2F TARGETS	https://www.gsea-msigdb.org/gsea/msigdb/cards/HALLMARK_E2F_TARGETS
Q99590	Protein SCAF11 OS=Homo sapiens OX=9606 GN=SCAF11 PE=1 SV=2	SCAF11	0.835667	0.0137544	None	17401.6	21476	18829.5	20727.9	16317.7	20678.6	0.904517	1.1163	0.978738	1.07741	0.848177	1.07485	nucleus				GO:0000245 spliceosomal complex assembly; GO:0000375 RNA splicing, via transesterification reactions; GO:0000377 RNA splicing, via transesterification reactions with bulged adenosine as nucleophile; GO:0000398 mRNA splicing, via spliceosome; GO:0006139 nucleobase-containing compound metabolic process; GO:0006396 RNA processing; GO:0006397 mRNA processing; GO:0006725 cellular aromatic compound met…	GO:0005622 intracellular anatomical structure; GO:0005634 nucleus; GO:0005654 nucleoplasm; GO:0005730 nucleolus; GO:0016604 nuclear body; GO:0031974 membrane-enclosed lumen; GO:0031981 nuclear lumen; GO:0043226 organelle; GO:0043227 membrane-bounded organelle; GO:0043228 non-membrane-bounded organelle; GO:0043229 intracellular organelle; GO:0043231 intracellular membrane-bounded organelle; GO:004…				R	KOG0825	PHD Zn-finger protein	WP254 APOPTOSIS	http://www.wikipathways.org/instance/WP254_r118382
Q9NUQ3	Gamma-taxilin OS=Homo sapiens OX=9606 GN=TXLNG PE=1 SV=2	TXLNG	0.773463	0.0141657	None	1316.28	1579.42	1327.92	1770.29	1426.36	1913.06	0.84618	1.01534	0.853663	1.13804	0.916946	1.22982	cytoplasm				GO:0007154 cell communication; GO:0007165 signal transduction; GO:0007166 cell surface receptor signaling pathway; GO:0008283 cell population proliferation; GO:0009966 regulation of signal transduction; GO:0009987 cellular process; GO:0010033 response to organic substance; GO:0010469 regulation of signaling receptor activity; GO:0010564 regulation of cell cycle process; GO:0010646 regulation of c…	GO:0005576 extracellular region; GO:0005622 intracellular anatomical structure; GO:0005634 nucleus; GO:0005635 nuclear envelope; GO:0005737 cytoplasm; GO:0005829 cytosol; GO:0012505 endomembrane system; GO:0016020 membrane; GO:0031090 organelle membrane; GO:0031965 nuclear membrane; GO:0031967 organelle envelope; GO:0031975 envelope; GO:0043226 organelle; GO:0043227 membrane-bounded organelle; GO…	GO:0005102 signaling receptor binding; GO:0005125 cytokine activity; GO:0005488 binding; GO:0005515 protein binding; GO:0030372 high molecular weight B cell growth factor receptor binding; GO:0030545 signaling receptor regulator activity; GO:0046982 protein heterodimerization activity; GO:0046983 protein dimerization activity; GO:0048018 receptor ligand activity; GO:0070851 growth factor receptor…			Z	KOG1850	Myosin-like coiled-coil protein
P10515	Dihydrolipoyllysine-residue acetyltransferase component of pyruvate dehydrogenase complex, mitochondrial OS=Homo sapiens OX=9606 GN=DLAT PE=1 SV=3	DLAT	1.24993	0.014665	None	62155.7	49163.9	64252.2	45323.5	57406.1	52572.2	1.12712	0.891529	1.16514	0.821888	1.04099	0.953334	mitochondria	K00627	DLAT; pyruvate dehydrogenase E2 component (dihydrolipoamide acetyltransferase) [EC:2.3.1.12]	hsa00620 Pyruvate metabolism; hsa00010 Glycolysis / Gluconeogenesis; hsa01200 Carbon metabolism; hsa00020 Citrate cycle (TCA cycle); hsa01100 Metabolic pathways	GO:0006082 organic acid metabolic process; GO:0006084 acetyl-CoA metabolic process; GO:0006085 acetyl-CoA biosynthetic process; GO:0006086 acetyl-CoA biosynthetic process from pyruvate; GO:0006090 pyruvate metabolic process; GO:0006139 nucleobase-containing compound metabolic process; GO:0006163 purine nucleotide metabolic process; GO:0006164 purine nucleotide biosynthetic process; GO:0006637 acy…	GO:0005622 intracellular anatomical structure; GO:0005737 cytoplasm; GO:0005739 mitochondrion; GO:0005759 mitochondrial matrix; GO:0005967 mitochondrial pyruvate dehydrogenase complex; GO:0031974 membrane-enclosed lumen; GO:0032991 protein-containing complex; GO:0043209 myelin sheath; GO:0043226 organelle; GO:0043227 membrane-bounded organelle; GO:0043229 intracellular organelle; GO:0043231 intra…	GO:0000166 nucleotide binding; GO:0003824 catalytic activity; GO:0004742 dihydrolipoyllysine-residue acetyltransferase activity; GO:0005488 binding; GO:0005515 protein binding; GO:0016407 acetyltransferase activity; GO:0016417 S-acyltransferase activity; GO:0016418 S-acetyltransferase activity; GO:0016740 transferase activity; GO:0016746 acyltransferase activity; GO:0016747 acyltransferase activi…	PF00364	PF00364 Biotin-requiring enzyme	C	KOG0557	Dihydrolipoamide acetyltransferase	WP534 GLYCOLYSIS AND GLUCONEOGENESIS;WP5083 NEUROINFLAMMATION AND GLUTAMATERGIC SIGNALING;WP3591 SLEEP REGULATION;WP2453 TCA CYCLE AND DEFICIENCY OF PYRUVATE DEHYDROGENASE COMPLEX PDHC	http://www.wikipathways.org/instance/WP534_r117147;http://www.wikipathways.org/instance/WP5083_r120385;http://www.wikipathways.org/instance/WP3591_r88424;http://www.wikipathways.org/instance/WP2453_r117835		R-HSA-1428517 The citric acid (TCA) cycle and respiratory electron transport;R-HSA-1430728 Metabolism;R-HSA-162582 Signal Transduction;R-HSA-204174 Regulation of pyruvate dehydrogenase (PDH) complex;R-HSA-389661 Glyoxylate metabolism and glycine degradation;R-HSA-5362517 Signaling by Retinoic Acid;R-HSA-70268 Pyruvate metabolism;R-HSA-71291 Metabolism of amino acids and derivatives;R-HSA-71406 Py…	https://reactome.org/PathwayBrowser/#/R-HSA-1428517;https://reactome.org/PathwayBrowser/#/R-HSA-1430728;https://reactome.org/PathwayBrowser/#/R-HSA-162582;https://reactome.org/PathwayBrowser/#/R-HSA-204174;https://reactome.org/PathwayBrowser/#/R-HSA-389661;https://reactome.org/PathwayBrowser/#/R-HSA-5362517;https://reactome.org/PathwayBrowser/#/R-HSA-70268;https://reactome.org/PathwayBrowser/#/R-…	ADIPOGENESIS;OXIDATIVE PHOSPHORYLATION	https://www.gsea-msigdb.org/gsea/msigdb/cards/HALLMARK_ADIPOGENESIS;https://www.gsea-msigdb.org/gsea/msigdb/cards/HALLMARK_OXIDATIVE_PHOSPHORYLATION
Q8TAV0	Protein FAM76A OS=Homo sapiens OX=9606 GN=FAM76A PE=2 SV=1	FAM76A	0.664234	0.01515	Down	1197.68	2390.36	1539.86	1946.84	1462.52	1985.96	0.682878	1.36291	0.877978	1.11003	0.833882	1.13233	nucleus					GO:0005622 intracellular anatomical structure; GO:0005634 nucleus; GO:0005654 nucleoplasm; GO:0031974 membrane-enclosed lumen; GO:0031981 nuclear lumen; GO:0043226 organelle; GO:0043227 membrane-bounded organelle; GO:0043229 intracellular organelle; GO:0043231 intracellular membrane-bounded organelle; GO:0043233 organelle lumen; GO:0070013 intracellular organelle lumen;				S	KOG3990	Uncharacterized conserved protein
Q9NWV8	BRISC and BRCA1-A complex member 1 OS=Homo sapiens OX=9606 GN=BABAM1 PE=1 SV=1	BABAM1	0.809627	0.0166503	None	6542.24	8992.65	7855.56	9022.11	7405.35	8915.12	0.805479	1.10717	0.967175	1.1108	0.911745	1.09763	cytoplasm	K20776	BABAM; BRISC and BRCA1-A complex member 1	hsa03440 Homologous recombination	GO:0000075 cell cycle checkpoint signaling; GO:0000077 DNA damage checkpoint signaling; GO:0002376 immune system process; GO:0002520 immune system development; GO:0006139 nucleobase-containing compound metabolic process; GO:0006259 DNA metabolic process; GO:0006281 DNA repair; GO:0006282 regulation of DNA repair; GO:0006302 double-strand break repair; GO:0006303 double-strand break repair via non…	GO:0005622 intracellular anatomical structure; GO:0005634 nucleus; GO:0005654 nucleoplasm; GO:0005737 cytoplasm; GO:0005829 cytosol; GO:0016604 nuclear body; GO:0031974 membrane-enclosed lumen; GO:0031981 nuclear lumen; GO:0032991 protein-containing complex; GO:0043226 organelle; GO:0043227 membrane-bounded organelle; GO:0043229 intracellular organelle; GO:0043231 intracellular membrane-bounded o…										R-HSA-1640170 Cell Cycle;R-HSA-392499 Metabolism of proteins;R-HSA-5688426 Deubiquitination;R-HSA-5689901 Metalloprotease DUBs;R-HSA-5693532 DNA Double-Strand Break Repair;R-HSA-5693538 Homology Directed Repair;R-HSA-5693565 Recruitment and ATM-mediated phosphorylation of repair and signaling proteins at DNA double strand breaks;R-HSA-5693567 HDR through Homologous Recombination (HRR) or Single S…	https://reactome.org/PathwayBrowser/#/R-HSA-1640170;https://reactome.org/PathwayBrowser/#/R-HSA-392499;https://reactome.org/PathwayBrowser/#/R-HSA-5688426;https://reactome.org/PathwayBrowser/#/R-HSA-5689901;https://reactome.org/PathwayBrowser/#/R-HSA-5693532;https://reactome.org/PathwayBrowser/#/R-HSA-5693538;https://reactome.org/PathwayBrowser/#/R-HSA-5693565;https://reactome.org/PathwayBrowser/…
Q12841	Follistatin-related protein 1 OS=Homo sapiens OX=9606 GN=FSTL1 PE=1 SV=1	FSTL1	1.79244	0.013705	Up		1056.55	1817.97	814.028	1574.91	968.751		0.847653	1.45853	0.653081	1.26352	0.777213	extracellular	K23912			GO:0006355 regulation of transcription, DNA-templated; GO:0006357 regulation of transcription by RNA polymerase II; GO:0006464 cellular protein modification process; GO:0006807 nitrogen compound metabolic process; GO:0006950 response to stress; GO:0007154 cell communication; GO:0007165 signal transduction; GO:0007166 cell surface receptor signaling pathway; GO:0007167 enzyme linked receptor prote…	GO:0005576 extracellular region; GO:0005622 intracellular anatomical structure; GO:0005737 cytoplasm; GO:0005783 endoplasmic reticulum; GO:0005788 endoplasmic reticulum lumen; GO:0012505 endomembrane system; GO:0031974 membrane-enclosed lumen; GO:0043226 organelle; GO:0043227 membrane-bounded organelle; GO:0043229 intracellular organelle; GO:0043231 intracellular membrane-bounded organelle; GO:00…	GO:0005488 binding; GO:0005539 glycosaminoglycan binding; GO:0008201 heparin binding; GO:0043167 ion binding; GO:0043168 anion binding; GO:0097367 carbohydrate derivative binding; GO:1901681 sulfur compound binding;	PF09289; PF07648	PF09289 Follistatin/Osteonectin-like EGF domain; PF07648 Kazal-type serine protease inhibitor domain							R-HSA-162582 Signal Transduction;R-HSA-201451 Signaling by BMP;R-HSA-381426 Regulation of Insulin-like Growth Factor (IGF) transport and uptake by Insulin-like Growth Factor Binding Proteins (IGFBPs);R-HSA-392499 Metabolism of proteins;R-HSA-597592 Post-translational protein modification;R-HSA-8957275 Post-translational protein phosphorylation;R-HSA-9006936 Signaling by TGFB family members	https://reactome.org/PathwayBrowser/#/R-HSA-162582;https://reactome.org/PathwayBrowser/#/R-HSA-201451;https://reactome.org/PathwayBrowser/#/R-HSA-381426;https://reactome.org/PathwayBrowser/#/R-HSA-392499;https://reactome.org/PathwayBrowser/#/R-HSA-597592;https://reactome.org/PathwayBrowser/#/R-HSA-8957275;https://reactome.org/PathwayBrowser/#/R-HSA-9006936	ANGIOGENESIS;EPITHELIAL MESENCHYMAL TRANSITION	https://www.gsea-msigdb.org/gsea/msigdb/cards/HALLMARK_ANGIOGENESIS;https://www.gsea-msigdb.org/gsea/msigdb/cards/HALLMARK_EPITHELIAL_MESENCHYMAL_TRANSITION
Q7Z3J3	RanBP2-like and GRIP domain-containing protein 4 OS=Homo sapiens OX=9606 GN=RGPD4 PE=2 SV=3	RGPD4	0.590423	0.0186136	Down	1539.61	2353.1	2047.13	3095.47	1500.27	3167.31	0.67414	1.03034	0.896364	1.35539	0.656914	1.38685	nucleus	K24044			GO:0000082 G1/S transition of mitotic cell cycle; GO:0000226 microtubule cytoskeleton organization; GO:0000278 mitotic cell cycle; GO:0006109 regulation of carbohydrate metabolic process; GO:0006111 regulation of gluconeogenesis; GO:0006403 RNA localization; GO:0006405 RNA export from nucleus; GO:0006406 mRNA export from nucleus; GO:0006464 cellular protein modification process; GO:0006508 proteo…	GO:0005622 intracellular anatomical structure; GO:0005634 nucleus; GO:0005635 nuclear envelope; GO:0005642 annulate lamellae; GO:0005643 nuclear pore; GO:0005737 cytoplasm; GO:0005739 mitochondrion; GO:0005813 centrosome; GO:0005815 microtubule organizing center; GO:0005829 cytosol; GO:0005856 cytoskeleton; GO:0012505 endomembrane system; GO:0015630 microtubule cytoskeleton; GO:0016020 membrane; …	GO:0003824 catalytic activity; GO:0005488 binding; GO:0005515 protein binding; GO:0016740 transferase activity; GO:0019787 ubiquitin-like protein transferase activity; GO:0019789 SUMO transferase activity; GO:0019899 enzyme binding; GO:0031267 small GTPase binding; GO:0051020 GTPase binding; GO:0140096 catalytic activity, acting on a protein;	PF00638; PF16704	PF00638 RanBP1 domain; PF16704 Rab binding domain	U	KOG0864	Ran-binding protein RANBP1 and related RanBD domain proteins
Q09028	Histone-binding protein RBBP4 OS=Homo sapiens OX=9606 GN=RBBP4 PE=1 SV=3	RBBP4	0.870049	0.0191338	None	16674.1	19255.9	16175.3	20261.9	17796.5	18692.6	0.919052	1.06136	0.891559	1.11681	0.980917	1.03031	cytoplasm,nucleus	K10752	RBBP4; histone-binding protein RBBP4	hsa04218 Cellular senescence	GO:0000003 reproduction; GO:0001708 cell fate specification; GO:0003006 developmental process involved in reproduction; GO:0006323 DNA packaging; GO:0006325 chromatin organization; GO:0006333 chromatin assembly or disassembly; GO:0006334 nucleosome assembly; GO:0006335 DNA replication-dependent chromatin assembly; GO:0006336 DNA replication-independent chromatin assembly; GO:0006338 chromatin rem…	GO:0000118 histone deacetylase complex; GO:0000228 nuclear chromosome; GO:0000785 chromatin; GO:0005622 intracellular anatomical structure; GO:0005634 nucleus; GO:0005654 nucleoplasm; GO:0005694 chromosome; GO:0005737 cytoplasm; GO:0005829 cytosol; GO:0016580 Sin3 complex; GO:0016581 NuRD complex; GO:0016589 NURF complex; GO:0017053 transcription repressor complex; GO:0031010 ISWI-type complex; G…	GO:0000976 transcription cis-regulatory region binding; GO:0000977 RNA polymerase II transcription regulatory region sequence-specific DNA binding; GO:0000978 RNA polymerase II cis-regulatory region sequence-specific DNA binding; GO:0000987 cis-regulatory region sequence-specific DNA binding; GO:0001067 transcription regulatory region nucleic acid binding; GO:0003676 nucleic acid binding; GO:0003…			B	KOG0264	Nucleosome remodeling factor, subunit CAF1/NURF55/MSI1	WP4320 EFFECT OF PROGERIN ON GENES INVOLVED IN HUTCHINSONGILFORD PROGERIA SYNDROME;WP4239 EPITHELIAL TO MESENCHYMAL TRANSITION IN COLORECTAL CANCER;WP2916 INTERACTOME OF POLYCOMB REPRESSIVE COMPLEX 2 PRC2;WP5087 MALIGNANT PLEURAL MESOTHELIOMA;WP2446 RETINOBLASTOMA GENE IN CANCER;WP4204 TUMOR SUPPRESSOR ACTIVITY OF SMARCB1	http://www.wikipathways.org/instance/WP4320_r116686;http://www.wikipathways.org/instance/WP4239_r118997;http://www.wikipathways.org/instance/WP2916_r104425;http://www.wikipathways.org/instance/WP5087_r120373;http://www.wikipathways.org/instance/WP2446_r116593;http://www.wikipathways.org/instance/WP4204_r108297	Transcription factor	R-HSA-1257604 PIP3 activates AKT signaling;R-HSA-1266738 Developmental Biology;R-HSA-1362277 Transcription of E2F targets under negative control by DREAM complex;R-HSA-1362300 Transcription of E2F targets under negative control by p107 (RBL1) and p130 (RBL2) in complex with HDAC1;R-HSA-1538133 G0 and Early G1;R-HSA-156711 Polo-like kinase mediated events;R-HSA-162582 Signal Transduction;R-HSA-164…
Q5JUR7	Testis-expressed protein 30 OS=Homo sapiens OX=9606 GN=TEX30 PE=2 SV=1	TEX30	0.688062	0.0199954	None	7045.08	10599.9	7283.06	11785.6	9446.52	12167.6	0.724706	1.09038	0.749186	1.21235	0.971735	1.25164	extracellular							PF01738	PF01738 Dienelactone hydrolase family	R	KOG3253	Predicted alpha/beta hydrolase
Q6PI78	Transmembrane protein 65 OS=Homo sapiens OX=9606 GN=TMEM65 PE=1 SV=2	TMEM65	0.669452	0.0202965	None	6295.13	10155.2	7211.15	10559.2	8622.98	12341.4	0.684439	1.10412	0.784033	1.14805	0.937534	1.34182	plasma membrane				GO:0003205 cardiac chamber development; GO:0003231 cardiac ventricle development; GO:0007275 multicellular organism development; GO:0007507 heart development; GO:0008016 regulation of heart contraction; GO:0023051 regulation of signaling; GO:0032501 multicellular organismal process; GO:0032502 developmental process; GO:0044057 regulation of system process; GO:0048513 animal organ development; GO:…	GO:0005622 intracellular anatomical structure; GO:0005737 cytoplasm; GO:0005739 mitochondrion; GO:0005740 mitochondrial envelope; GO:0005743 mitochondrial inner membrane; GO:0005886 plasma membrane; GO:0005911 cell-cell junction; GO:0014704 intercalated disc; GO:0016020 membrane; GO:0019866 organelle inner membrane; GO:0030054 cell junction; GO:0031090 organelle membrane; GO:0031966 mitochondrial…				S	KOG4619	Uncharacterized conserved protein
P51610	Host cell factor 1 OS=Homo sapiens OX=9606 GN=HCFC1 PE=1 SV=2	HCFC1	0.897739	0.0204546	None	11272.6	12199.1	11254.5	13345.3	11520.2	12381.2	0.939737	1.01697	0.938228	1.11253	0.960378	1.03216	nucleus	K14966	HCFC; host cell factor	hsa05168 Herpes simplex virus 1 infection	GO:0000122 negative regulation of transcription by RNA polymerase II; GO:0002119 nematode larval development; GO:0002164 larval development; GO:0006139 nucleobase-containing compound metabolic process; GO:0006325 chromatin organization; GO:0006338 chromatin remodeling; GO:0006351 transcription, DNA-templated; GO:0006355 regulation of transcription, DNA-templated; GO:0006357 regulation of transcri…	GO:0000123 histone acetyltransferase complex; GO:0005622 intracellular anatomical structure; GO:0005634 nucleus; GO:0005654 nucleoplasm; GO:0005737 cytoplasm; GO:0005829 cytosol; GO:0005886 plasma membrane; GO:0016020 membrane; GO:0030424 axon; GO:0030425 dendrite; GO:0031248 protein acetyltransferase complex; GO:0031974 membrane-enclosed lumen; GO:0031981 nuclear lumen; GO:0032991 protein-contai…	GO:0000981 DNA-binding transcription factor activity, RNA polymerase II-specific; GO:0001228 DNA-binding transcription activator activity, RNA polymerase II-specific; GO:0003682 chromatin binding; GO:0003700 DNA-binding transcription factor activity; GO:0003712 transcription coregulator activity; GO:0003713 transcription coactivator activity; GO:0005488 binding; GO:0005515 protein binding; GO:000…			DK	KOG4152	Host cell transcription factor HCFC1	WP5087 MALIGNANT PLEURAL MESOTHELIOMA;WP391 MITOCHONDRIAL GENE EXPRESSION	http://www.wikipathways.org/instance/WP5087_r120373;http://www.wikipathways.org/instance/WP391_r117794	Transcription factor	R-HSA-1592230 Mitochondrial biogenesis;R-HSA-1852241 Organelle biogenesis and maintenance;R-HSA-2151201 Transcriptional activation of mitochondrial biogenesis;R-HSA-3214847 HATs acetylate histones;R-HSA-3247509 Chromatin modifying enzymes;R-HSA-392499 Metabolism of proteins;R-HSA-4839726 Chromatin organization;R-HSA-5688426 Deubiquitination;R-HSA-5689603 UCH proteinases;R-HSA-597592 Post-translat…	https://reactome.org/PathwayBrowser/#/R-HSA-1592230;https://reactome.org/PathwayBrowser/#/R-HSA-1852241;https://reactome.org/PathwayBrowser/#/R-HSA-2151201;https://reactome.org/PathwayBrowser/#/R-HSA-3214847;https://reactome.org/PathwayBrowser/#/R-HSA-3247509;https://reactome.org/PathwayBrowser/#/R-HSA-392499;https://reactome.org/PathwayBrowser/#/R-HSA-4839726;https://reactome.org/PathwayBrowser/…
Q16186	Proteasomal ubiquitin receptor ADRM1 OS=Homo sapiens OX=9606 GN=ADRM1 PE=1 SV=2	ADRM1	0.832889	0.0204612	None	33282.1	39233.6	28721.7	36220.7	31429.8	36725.8	0.971203	1.14487	0.838126	1.05695	0.917151	1.07169	nucleus	K06691	RPN13; 26S proteasome regulatory subunit N13	hsa05017 Spinocerebellar ataxia; hsa05016 Huntington disease; hsa03050 Proteasome; hsa05169 Epstein-Barr virus infection; hsa05012 Parkinson disease; hsa05010 Alzheimer disease; hsa05022 Pathways of neurodegeneration - multiple diseases; hsa05014 Amyotrophic lateral sclerosis; hsa05020 Prion disease	GO:0000003 reproduction; GO:0001541 ovarian follicle development; GO:0002064 epithelial cell development; GO:0002376 immune system process; GO:0002520 immune system development; GO:0002682 regulation of immune system process; GO:0002694 regulation of leukocyte activation; GO:0003006 developmental process involved in reproduction; GO:0006139 nucleobase-containing compound metabolic process; GO:000…	GO:0000502 proteasome complex; GO:0005622 intracellular anatomical structure; GO:0005634 nucleus; GO:0005654 nucleoplasm; GO:0005737 cytoplasm; GO:0005829 cytosol; GO:0005838 proteasome regulatory particle; GO:0005886 plasma membrane; GO:0008541 proteasome regulatory particle, lid subcomplex; GO:0016020 membrane; GO:0022624 proteasome accessory complex; GO:0031974 membrane-enclosed lumen; GO:0031…	GO:0002020 protease binding; GO:0005488 binding; GO:0005515 protein binding; GO:0008047 enzyme activator activity; GO:0016504 peptidase activator activity; GO:0019899 enzyme binding; GO:0030234 enzyme regulator activity; GO:0032182 ubiquitin-like protein binding; GO:0043130 ubiquitin binding; GO:0044877 protein-containing complex binding; GO:0061133 endopeptidase activator activity; GO:0061134 pe…	PF04683; PF16550	PF04683 Proteasome complex subunit Rpn13 ubiquitin receptor; PF16550 UCH-binding domain	R	KOG3037	Cell membrane glycoprotein	WP5124 ALZHEIMERS DISEASE;WP2059 ALZHEIMERS DISEASE AND MIRNA EFFECTS	http://www.wikipathways.org/instance/WP5124_r119432;http://www.wikipathways.org/instance/WP2059_r119468		R-HSA-392499 Metabolism of proteins;R-HSA-5688426 Deubiquitination;R-HSA-5689603 UCH proteinases;R-HSA-5689880 Ub-specific processing proteases;R-HSA-597592 Post-translational protein modification	https://reactome.org/PathwayBrowser/#/R-HSA-392499;https://reactome.org/PathwayBrowser/#/R-HSA-5688426;https://reactome.org/PathwayBrowser/#/R-HSA-5689603;https://reactome.org/PathwayBrowser/#/R-HSA-5689880;https://reactome.org/PathwayBrowser/#/R-HSA-597592	ANDROGEN RESPONSE;DNA REPAIR;INFLAMMATORY RESPONSE	https://www.gsea-msigdb.org/gsea/msigdb/cards/HALLMARK_ANDROGEN_RESPONSE;https://www.gsea-msigdb.org/gsea/msigdb/cards/HALLMARK_DNA_REPAIR;https://www.gsea-msigdb.org/gsea/msigdb/cards/HALLMARK_INFLAMMATORY_RESPONSE
O43566	Regulator of G-protein signaling 14 OS=Homo sapiens OX=9606 GN=RGS14 PE=1 SV=4	RGS14	1.79498	0.0335234	Up		1508.03	2566.76	1267.1	3007.91	1883.43		0.73683	1.25413	0.61911	1.46968	0.920252	nucleus	K17706	RGS14; regulator of G-protein signaling 14	hsa04015 Rap1 signaling pathway	GO:0000226 microtubule cytoskeleton organization; GO:0000278 mitotic cell cycle; GO:0001932 regulation of protein phosphorylation; GO:0001933 negative regulation of protein phosphorylation; GO:0003008 system process; GO:0006355 regulation of transcription, DNA-templated; GO:0006469 negative regulation of protein kinase activity; GO:0006810 transport; GO:0006913 nucleocytoplasmic transport; GO:000…	GO:0000922 spindle pole; GO:0005622 intracellular anatomical structure; GO:0005634 nucleus; GO:0005654 nucleoplasm; GO:0005737 cytoplasm; GO:0005813 centrosome; GO:0005815 microtubule organizing center; GO:0005819 spindle; GO:0005856 cytoskeleton; GO:0005886 plasma membrane; GO:0014069 postsynaptic density; GO:0015630 microtubule cytoskeleton; GO:0016020 membrane; GO:0016604 nuclear body; GO:0030…	GO:0001965 G-protein alpha-subunit binding; GO:0005092 GDP-dissociation inhibitor activity; GO:0005096 GTPase activator activity; GO:0005198 structural molecule activity; GO:0005488 binding; GO:0005515 protein binding; GO:0008017 microtubule binding; GO:0008047 enzyme activator activity; GO:0008092 cytoskeletal protein binding; GO:0015631 tubulin binding; GO:0019899 enzyme binding; GO:0019900 kin…	PF00615; PF02196	PF00615 Regulator of G protein signaling domain; PF02196 Raf-like Ras-binding domain	T	KOG3589	G protein signaling regulators	WP536 CALCIUM REGULATION IN CARDIAC CELLS;WP289 MYOMETRIAL RELAXATION AND CONTRACTION PATHWAYS	http://www.wikipathways.org/instance/WP536_r116854;http://www.wikipathways.org/instance/WP289_r120734		R-HSA-162582 Signal Transduction;R-HSA-372790 Signaling by GPCR;R-HSA-388396 GPCR downstream signalling;R-HSA-418594 G alpha (i) signalling events	https://reactome.org/PathwayBrowser/#/R-HSA-162582;https://reactome.org/PathwayBrowser/#/R-HSA-372790;https://reactome.org/PathwayBrowser/#/R-HSA-388396;https://reactome.org/PathwayBrowser/#/R-HSA-418594
Q9NV88	Integrator complex subunit 9 OS=Homo sapiens OX=9606 GN=INTS9 PE=1 SV=2	INTS9	0.847353	0.0217433	None	5265.2	5870.57	4614.94	6011.22	4873.72	5529.91	0.982144	1.09507	0.860847	1.1213	0.909119	1.03152	nucleus	K13146			GO:0006139 nucleobase-containing compound metabolic process; GO:0006351 transcription, DNA-templated; GO:0006366 transcription by RNA polymerase II; GO:0006378 mRNA polyadenylation; GO:0006396 RNA processing; GO:0006397 mRNA processing; GO:0006725 cellular aromatic compound metabolic process; GO:0006807 nitrogen compound metabolic process; GO:0008152 metabolic process; GO:0009058 biosynthetic pro…	GO:0000428 DNA-directed RNA polymerase complex; GO:0005622 intracellular anatomical structure; GO:0005634 nucleus; GO:0005654 nucleoplasm; GO:0005737 cytoplasm; GO:0005829 cytosol; GO:0005847 mRNA cleavage and polyadenylation specificity factor complex; GO:0005849 mRNA cleavage factor complex; GO:0016591 RNA polymerase II, holoenzyme; GO:0030880 RNA polymerase complex; GO:0031974 membrane-enclose…		PF16661	PF16661 Metallo-beta-lactamase superfamily domain	A	KOG1138	Predicted cleavage and polyadenylation specificity factor (CPSF subunit)				R-HSA-6807505 RNA polymerase II transcribes snRNA genes;R-HSA-73857 RNA Polymerase II Transcription;R-HSA-74160 Gene expression (Transcription)	https://reactome.org/PathwayBrowser/#/R-HSA-6807505;https://reactome.org/PathwayBrowser/#/R-HSA-73857;https://reactome.org/PathwayBrowser/#/R-HSA-74160
P49815	Tuberin OS=Homo sapiens OX=9606 GN=TSC2 PE=1 SV=2	TSC2	0.893801	0.0229782	None	5147.94	5652.06	5062.65	5938.98	4951.1	5372.13	0.961487	1.05564	0.945557	1.10923	0.924723	1.00336	plasma membrane	K07207	TSC2; tuberous sclerosis 2	hsa04072 Phospholipase D signaling pathway; hsa04150 mTOR signaling pathway; hsa04115 p53 signaling pathway; hsa04140 Autophagy - animal; hsa04919 Thyroid hormone signaling pathway; hsa05163 Human cytomegalovirus infection; hsa05231 Choline metabolism in cancer; hsa05168 Herpes simplex virus 1 infection; hsa05165 Human papillomavirus infection; hsa04211 Longevity regulating pathway; hsa04714 Ther…	GO:0000003 reproduction; GO:0001558 regulation of cell growth; GO:0001666 response to hypoxia; GO:0001838 embryonic epithelial tube formation; GO:0001841 neural tube formation; GO:0001843 neural tube closure; GO:0001932 regulation of protein phosphorylation; GO:0001933 negative regulation of protein phosphorylation; GO:0001934 positive regulation of protein phosphorylation; GO:0001936 regulation …	GO:0000323 lytic vacuole; GO:0005622 intracellular anatomical structure; GO:0005634 nucleus; GO:0005737 cytoplasm; GO:0005764 lysosome; GO:0005773 vacuole; GO:0005794 Golgi apparatus; GO:0005829 cytosol; GO:0005856 cytoskeleton; GO:0005886 plasma membrane; GO:0005901 caveola; GO:0012505 endomembrane system; GO:0016020 membrane; GO:0030424 axon; GO:0030425 dendrite; GO:0030426 growth cone; GO:0030…	GO:0005096 GTPase activator activity; GO:0005488 binding; GO:0005515 protein binding; GO:0008047 enzyme activator activity; GO:0019899 enzyme binding; GO:0019900 kinase binding; GO:0019901 protein kinase binding; GO:0019902 phosphatase binding; GO:0030234 enzyme regulator activity; GO:0030695 GTPase regulator activity; GO:0031072 heat shock protein binding; GO:0031267 small GTPase binding; GO:004…			DT	KOG3687	Tuberin - Rap/ran-GTPase-activating protein	WP1403 AMPACTIVATED PROTEIN KINASE AMPK SIGNALING;WP3915 ANGIOPOIETINLIKE PROTEIN 8 REGULATORY PATHWAY;WP3878 ATM SIGNALING IN DEVELOPMENT AND DISEASE;WP3676 BDNFTRKB SIGNALING;WP2380 BRAINDERIVED NEUROTROPHIC FACTOR BDNF SIGNALING PATHWAY;WP4018 CLEAR CELL RENAL CELL CARCINOMA PATHWAYS;WP3932 FOCAL ADHESION PI3KAKTMTORSIGNALING PATHWAY;WP2035 FOLLICLE STIMULATING HORMONE FSH SIGNALING PATHWAY;WP…	http://www.wikipathways.org/instance/WP1403_r116516;http://www.wikipathways.org/instance/WP3915_r120659;http://www.wikipathways.org/instance/WP3878_r117656;http://www.wikipathways.org/instance/WP3676_r116809;http://www.wikipathways.org/instance/WP2380_r120727;http://www.wikipathways.org/instance/WP4018_r117168;http://www.wikipathways.org/instance/WP3932_r120304;http://www.wikipathways.org/instanc…		R-HSA-1257604 PIP3 activates AKT signaling;R-HSA-162582 Signal Transduction;R-HSA-1632852 Macroautophagy;R-HSA-1643685 Disease;R-HSA-165159 MTOR signalling;R-HSA-165181 Inhibition of TSC complex formation by PKB;R-HSA-198323 AKT phosphorylates targets in the cytosol;R-HSA-199991 Membrane Trafficking;R-HSA-212436 Generic Transcription Pathway;R-HSA-2219528 PI3K/AKT Signaling in Cancer;R-HSA-370098…	https://reactome.org/PathwayBrowser/#/R-HSA-1257604;https://reactome.org/PathwayBrowser/#/R-HSA-162582;https://reactome.org/PathwayBrowser/#/R-HSA-1632852;https://reactome.org/PathwayBrowser/#/R-HSA-1643685;https://reactome.org/PathwayBrowser/#/R-HSA-165159;https://reactome.org/PathwayBrowser/#/R-HSA-165181;https://reactome.org/PathwayBrowser/#/R-HSA-198323;https://reactome.org/PathwayBrowser/#/R…	MYOGENESIS;PI3K AKT MTOR SIGNALING	https://www.gsea-msigdb.org/gsea/msigdb/cards/HALLMARK_MYOGENESIS;https://www.gsea-msigdb.org/gsea/msigdb/cards/HALLMARK_PI3K_AKT_MTOR_SIGNALING
P37840	Alpha-synuclein OS=Homo sapiens OX=9606 GN=SNCA PE=1 SV=1	SNCA	1.8392	0.0268766	Up	8552.56	4495.8	5567.12	4273.02	7580.87	3030.09	1.53183	0.805231	0.997112	0.765329	1.35779	0.542711	extracellular	K04528	SNCA; alpha-synuclein	hsa05022 Pathways of neurodegeneration - multiple diseases; hsa05012 Parkinson disease; hsa05010 Alzheimer disease	GO:0000122 negative regulation of transcription by RNA polymerase II; GO:0001504 neurotransmitter uptake; GO:0001505 regulation of neurotransmitter levels; GO:0001774 microglial cell activation; GO:0001775 cell activation; GO:0001919 regulation of receptor recycling; GO:0001921 positive regulation of receptor recycling; GO:0001932 regulation of protein phosphorylation; GO:0001933 negative regulat…	GO:0000323 lytic vacuole; GO:0005576 extracellular region; GO:0005615 extracellular space; GO:0005622 intracellular anatomical structure; GO:0005634 nucleus; GO:0005635 nuclear envelope; GO:0005640 nuclear outer membrane; GO:0005737 cytoplasm; GO:0005739 mitochondrion; GO:0005740 mitochondrial envelope; GO:0005741 mitochondrial outer membrane; GO:0005743 mitochondrial inner membrane; GO:0005758 m…	GO:0000287 magnesium ion binding; GO:0001067 transcription regulatory region nucleic acid binding; GO:0003676 nucleic acid binding; GO:0003677 DNA binding; GO:0003779 actin binding; GO:0003824 catalytic activity; GO:0004857 enzyme inhibitor activity; GO:0004866 endopeptidase inhibitor activity; GO:0004869 cysteine-type endopeptidase inhibitor activity; GO:0005488 binding; GO:0005504 fatty acid bi…						WP5124 ALZHEIMERS DISEASE;WP2059 ALZHEIMERS DISEASE AND MIRNA EFFECTS;WP2858 ECTODERM DIFFERENTIATION;WP2371 PARKINSONS DISEASE PATHWAY;WP2359 PARKINUBIQUITIN PROTEASOMAL SYSTEM PATHWAY	http://www.wikipathways.org/instance/WP5124_r119432;http://www.wikipathways.org/instance/WP2059_r119468;http://www.wikipathways.org/instance/WP2858_r116763;http://www.wikipathways.org/instance/WP2371_r119919;http://www.wikipathways.org/instance/WP2359_r119918		R-HSA-392499 Metabolism of proteins;R-HSA-977225 Amyloid fiber formation	https://reactome.org/PathwayBrowser/#/R-HSA-392499;https://reactome.org/PathwayBrowser/#/R-HSA-977225	HEME METABOLISM	https://www.gsea-msigdb.org/gsea/msigdb/cards/HALLMARK_HEME_METABOLISM
P10155	60 kDa SS-A/Ro ribonucleoprotein OS=Homo sapiens OX=9606 GN=RO60 PE=1 SV=2	RO60	0.79573	0.0237035	None	30821.9	36194.5	31498.9	35713.6	28961	42806.4	0.897741	1.05423	0.91746	1.04022	0.843539	1.24681	cytoplasm	K11089	TROVE2; 60 kDa SS-A/Ro ribonucleoprotein	hsa05322 Systemic lupus erythematosus	GO:0002376 immune system process; GO:0002520 immune system development; GO:0006139 nucleobase-containing compound metabolic process; GO:0006351 transcription, DNA-templated; GO:0006383 transcription by RNA polymerase III; GO:0006725 cellular aromatic compound metabolic process; GO:0006807 nitrogen compound metabolic process; GO:0006996 organelle organization; GO:0007154 cell communication; GO:000…	GO:0005622 intracellular anatomical structure; GO:0005634 nucleus; GO:0005654 nucleoplasm; GO:0005737 cytoplasm; GO:0005829 cytosol; GO:0031974 membrane-enclosed lumen; GO:0031981 nuclear lumen; GO:0032991 protein-containing complex; GO:0043226 organelle; GO:0043227 membrane-bounded organelle; GO:0043229 intracellular organelle; GO:0043231 intracellular membrane-bounded organelle; GO:0043233 orga…	GO:0003676 nucleic acid binding; GO:0003723 RNA binding; GO:0005488 binding; GO:0017069 snRNA binding; GO:0030620 U2 snRNA binding; GO:0034336 misfolded RNA binding; GO:0097159 organic cyclic compound binding; GO:1901363 heterocyclic compound binding;	PF05731	PF05731 TROVE domain	S	KOG4465	Uncharacterized conserved protein
Q8NFC6	Biorientation of chromosomes in cell division protein 1-like 1 OS=Homo sapiens OX=9606 GN=BOD1L1 PE=1 SV=2	BOD1L1	0.793248	0.0237093	None	1361.44	1903.67	1557.02	1812.78		1802.24	0.806813	1.12815	0.922717	1.07428		1.06804	nucleus				GO:0003008 system process; GO:0006139 nucleobase-containing compound metabolic process; GO:0006259 DNA metabolic process; GO:0006260 DNA replication; GO:0006261 DNA-dependent DNA replication; GO:0006725 cellular aromatic compound metabolic process; GO:0006807 nitrogen compound metabolic process; GO:0006950 response to stress; GO:0006974 cellular response to DNA damage stimulus; GO:0007275 multice…	GO:0005622 intracellular anatomical structure; GO:0005634 nucleus; GO:0005654 nucleoplasm; GO:0031974 membrane-enclosed lumen; GO:0031981 nuclear lumen; GO:0043226 organelle; GO:0043227 membrane-bounded organelle; GO:0043229 intracellular organelle; GO:0043231 intracellular membrane-bounded organelle; GO:0043233 organelle lumen; GO:0070013 intracellular organelle lumen;
P29692	Elongation factor 1-delta OS=Homo sapiens OX=9606 GN=EEF1D PE=1 SV=5	EEF1D	0.763672	0.0241617	None	61142.5	80438.6	69857.1	76471.9	55441.8	87227.7	0.852003	1.12089	0.973438	1.06561	0.772565	1.21549	cytoplasm	K15410			GO:0006139 nucleobase-containing compound metabolic process; GO:0006351 transcription, DNA-templated; GO:0006412 translation; GO:0006414 translational elongation; GO:0006518 peptide metabolic process; GO:0006725 cellular aromatic compound metabolic process; GO:0006807 nitrogen compound metabolic process; GO:0008152 metabolic process; GO:0009058 biosynthetic process; GO:0009059 macromolecule biosy…	GO:0001650 fibrillar center; GO:0005622 intracellular anatomical structure; GO:0005634 nucleus; GO:0005730 nucleolus; GO:0005737 cytoplasm; GO:0005829 cytosol; GO:0005853 eukaryotic translation elongation factor 1 complex; GO:0031974 membrane-enclosed lumen; GO:0031981 nuclear lumen; GO:0032991 protein-containing complex; GO:0043226 organelle; GO:0043227 membrane-bounded organelle; GO:0043228 non…	GO:0003676 nucleic acid binding; GO:0003677 DNA binding; GO:0003723 RNA binding; GO:0003746 translation elongation factor activity; GO:0005488 binding; GO:0005515 protein binding; GO:0008134 transcription factor binding; GO:0008135 translation factor activity, RNA binding; GO:0031072 heat shock protein binding; GO:0097159 organic cyclic compound binding; GO:1901363 heterocyclic compound binding;	PF10587; PF00736	PF10587 Eukaryotic elongation factor 1 beta central acidic region; PF00736 EF-1 guanine nucleotide exchange domain	K	KOG1668	Elongation factor 1 beta/delta chain	WP107 TRANSLATION FACTORS	http://www.wikipathways.org/instance/WP107_r117851		R-HSA-156842 Eukaryotic Translation Elongation;R-HSA-392499 Metabolism of proteins;R-HSA-72766 Translation	https://reactome.org/PathwayBrowser/#/R-HSA-156842;https://reactome.org/PathwayBrowser/#/R-HSA-392499;https://reactome.org/PathwayBrowser/#/R-HSA-72766
O14776	Transcription elongation regulator 1 OS=Homo sapiens OX=9606 GN=TCERG1 PE=1 SV=2	TCERG1	0.843424	0.0251478	None	15359	16904.4	13803.3	18744.3	15012.2	16726.5	0.954472	1.05051	0.857794	1.16485	0.932921	1.03945	nucleus	K12824	TCERG1; transcription elongation regulator 1	hsa03040 Spliceosome	GO:0000122 negative regulation of transcription by RNA polymerase II; GO:0000375 RNA splicing, via transesterification reactions; GO:0000377 RNA splicing, via transesterification reactions with bulged adenosine as nucleophile; GO:0000398 mRNA splicing, via spliceosome; GO:0006139 nucleobase-containing compound metabolic process; GO:0006351 transcription, DNA-templated; GO:0006355 regulation of tr…	GO:0005622 intracellular anatomical structure; GO:0005634 nucleus; GO:0005654 nucleoplasm; GO:0031974 membrane-enclosed lumen; GO:0031981 nuclear lumen; GO:0034399 nuclear periphery; GO:0043226 organelle; GO:0043227 membrane-bounded organelle; GO:0043229 intracellular organelle; GO:0043231 intracellular membrane-bounded organelle; GO:0043233 organelle lumen; GO:0070013 intracellular organelle lum…	GO:0003700 DNA-binding transcription factor activity; GO:0003712 transcription coregulator activity; GO:0003713 transcription coactivator activity; GO:0003714 transcription corepressor activity; GO:0005488 binding; GO:0005515 protein binding; GO:0008134 transcription factor binding; GO:0042802 identical protein binding; GO:0070064 proline-rich region binding; GO:0140110 transcription regulator ac…	PF00397	PF00397 WW domain	K	KOG0155	Transcription factor CA150
O75909	Cyclin-K OS=Homo sapiens OX=9606 GN=CCNK PE=1 SV=2	CCNK	1.11651	0.0264454	None	5516.24	4933.24	5911.92	4945.42	5421.17	5212.45	1.03622	0.926707	1.11055	0.928995	1.01836	0.979157	cytoplasm,nucleus	K23326			GO:0000079 regulation of cyclin-dependent protein serine/threonine kinase activity; GO:0001701 in utero embryonic development; GO:0001932 regulation of protein phosphorylation; GO:0001934 positive regulation of protein phosphorylation; GO:0006139 nucleobase-containing compound metabolic process; GO:0006351 transcription, DNA-templated; GO:0006354 DNA-templated transcription, elongation; GO:000635…	GO:0000307 cyclin-dependent protein kinase holoenzyme complex; GO:0002944 cyclin K-CDK12 complex; GO:0002945 cyclin K-CDK13 complex; GO:0005622 intracellular anatomical structure; GO:0005634 nucleus; GO:0005654 nucleoplasm; GO:0031974 membrane-enclosed lumen; GO:0031981 nuclear lumen; GO:0032991 protein-containing complex; GO:0043226 organelle; GO:0043227 membrane-bounded organelle; GO:0043229 in…	GO:0003824 catalytic activity; GO:0004672 protein kinase activity; GO:0004674 protein serine/threonine kinase activity; GO:0004693 cyclin-dependent protein serine/threonine kinase activity; GO:0005488 binding; GO:0005515 protein binding; GO:0008353 RNA polymerase II CTD heptapeptide repeat kinase activity; GO:0016301 kinase activity; GO:0016538 cyclin-dependent protein serine/threonine kinase reg…	PF00134; PF02984	PF00134 Cyclin, N-terminal domain; PF02984 Cyclin, C-terminal domain	D	KOG0834	CDK9 kinase-activating protein cyclin T	WP4673 MALE INFERTILITY	http://www.wikipathways.org/instance/WP4673_r119920		R-HSA-112382 Formation of RNA Pol II elongation complex ;R-HSA-162582 Signal Transduction;R-HSA-162587 HIV Life Cycle;R-HSA-162599 Late Phase of HIV Life Cycle;R-HSA-162906 HIV Infection;R-HSA-1643685 Disease;R-HSA-167152 Formation of HIV elongation complex in the absence of HIV Tat;R-HSA-167172 Transcription of the HIV genome;R-HSA-167287 HIV elongation arrest and recovery;R-HSA-167290 Pausing a…	https://reactome.org/PathwayBrowser/#/R-HSA-112382;https://reactome.org/PathwayBrowser/#/R-HSA-162582;https://reactome.org/PathwayBrowser/#/R-HSA-162587;https://reactome.org/PathwayBrowser/#/R-HSA-162599;https://reactome.org/PathwayBrowser/#/R-HSA-162906;https://reactome.org/PathwayBrowser/#/R-HSA-1643685;https://reactome.org/PathwayBrowser/#/R-HSA-167152;https://reactome.org/PathwayBrowser/#/R-H…	P53 PATHWAY	https://www.gsea-msigdb.org/gsea/msigdb/cards/HALLMARK_P53_PATHWAY
Q9NZC9	SWI/SNF-related matrix-associated actin-dependent regulator of chromatin subfamily A-like protein 1 OS=Homo sapiens OX=9606 GN=SMARCAL1 PE=1 SV=1	SMARCAL1	0.802894	0.0265209	None	2394.05	2933.27	2692.96	3318.4	2708.93	3458.13	0.820548	1.00536	0.922998	1.13736	0.928471	1.18526	nucleus	K14440			GO:0000278 mitotic cell cycle; GO:0000723 telomere maintenance; GO:0000724 double-strand break repair via homologous recombination; GO:0000725 recombinational repair; GO:0001325 formation of extrachromosomal circular DNA; GO:0001501 skeletal system development; GO:0001525 angiogenesis; GO:0001568 blood vessel development; GO:0001944 vasculature development; GO:0002376 immune system process; GO:00…	GO:0005622 intracellular anatomical structure; GO:0005634 nucleus; GO:0005654 nucleoplasm; GO:0005694 chromosome; GO:0005700 polytene chromosome; GO:0005705 polytene chromosome interband; GO:0031974 membrane-enclosed lumen; GO:0031981 nuclear lumen; GO:0035861 site of double-strand break; GO:0043226 organelle; GO:0043227 membrane-bounded organelle; GO:0043228 non-membrane-bounded organelle; GO:00…	GO:0003676 nucleic acid binding; GO:0003678 DNA helicase activity; GO:0003824 catalytic activity; GO:0004386 helicase activity; GO:0005488 binding; GO:0008094 ATP-dependent activity, acting on DNA; GO:0009378 four-way junction helicase activity; GO:0016462 pyrophosphatase activity; GO:0016787 hydrolase activity; GO:0016817 hydrolase activity, acting on acid anhydrides; GO:0016818 hydrolase activi…	PF00176; PF00271	PF00176 SNF2-related domain; PF00271 Helicase conserved C-terminal domain	B	KOG1000	Chromatin remodeling protein HARP/SMARCAL1, DEAD-box superfamily	WP4016 DNA IRDAMAGE AND CELLULAR RESPONSE VIA ATR;WP4758 NEPHROTIC SYNDROME;WP2572 PRIMARY FOCAL SEGMENTAL GLOMERULOSCLEROSIS FSGS	http://www.wikipathways.org/instance/WP4016_r120667;http://www.wikipathways.org/instance/WP4758_r108284;http://www.wikipathways.org/instance/WP2572_r119251
P83916	Chromobox protein homolog 1 OS=Homo sapiens OX=9606 GN=CBX1 PE=1 SV=1	CBX1	0.854395	0.0266962	None	24106.9	26797.8	23690.3	27943.7	21146.8	25951.9	0.966613	1.07451	0.949908	1.12046	0.847922	1.04059	nucleus	K11585			GO:0000003 reproduction; GO:0000122 negative regulation of transcription by RNA polymerase II; GO:0001672 regulation of chromatin assembly or disassembly; GO:0002119 nematode larval development; GO:0002164 larval development; GO:0003006 developmental process involved in reproduction; GO:0003008 system process; GO:0006355 regulation of transcription, DNA-templated; GO:0006357 regulation of transcr…	GO:0000228 nuclear chromosome; GO:0000775 chromosome, centromeric region; GO:0000785 chromatin; GO:0000792 heterochromatin; GO:0000793 condensed chromosome; GO:0001939 female pronucleus; GO:0001940 male pronucleus; GO:0005622 intracellular anatomical structure; GO:0005634 nucleus; GO:0005654 nucleoplasm; GO:0005694 chromosome; GO:0005721 pericentric heterochromatin; GO:0005819 spindle; GO:0005856…	GO:0003682 chromatin binding; GO:0005488 binding; GO:0005515 protein binding; GO:0019899 enzyme binding; GO:0042802 identical protein binding; GO:0042803 protein homodimerization activity; GO:0046983 protein dimerization activity; GO:1990226 histone methyltransferase binding;	PF00385; PF01393	PF00385 Chromo (CHRromatin Organisation MOdifier) domain; PF01393 Chromo shadow domain	B	KOG1911	Heterochromatin-associated protein HP1 and related CHROMO domain proteins	WP4320 EFFECT OF PROGERIN ON GENES INVOLVED IN HUTCHINSONGILFORD PROGERIA SYNDROME	http://www.wikipathways.org/instance/WP4320_r116686	Transcription factor	R-HSA-1643685 Disease;R-HSA-5663205 Infectious disease;R-HSA-9609646 HCMV Infection;R-HSA-9609690 HCMV Early Events	https://reactome.org/PathwayBrowser/#/R-HSA-1643685;https://reactome.org/PathwayBrowser/#/R-HSA-5663205;https://reactome.org/PathwayBrowser/#/R-HSA-9609646;https://reactome.org/PathwayBrowser/#/R-HSA-9609690	G2M CHECKPOINT	https://www.gsea-msigdb.org/gsea/msigdb/cards/HALLMARK_G2M_CHECKPOINT
Q96AX2	Ras-related protein Rab-37 OS=Homo sapiens OX=9606 GN=RAB37 PE=1 SV=3	RAB37家族有作用	1.84157	0.023368	Up	1170.97	512.108	880.247	693.291	925.383	410.935	1.5297	0.668995	1.14991	0.905684	1.20888	0.536827	cytoplasm	K07914			GO:0001775 cell activation; GO:0002252 immune effector process; GO:0002263 cell activation involved in immune response; GO:0002274 myeloid leukocyte activation; GO:0002275 myeloid cell activation involved in immune response; GO:0002283 neutrophil activation involved in immune response; GO:0002366 leukocyte activation involved in immune response; GO:0002376 immune system process; GO:0002443 leukoc…	GO:0000323 lytic vacuole; GO:0005622 intracellular anatomical structure; GO:0005737 cytoplasm; GO:0005764 lysosome; GO:0005765 lysosomal membrane; GO:0005766 primary lysosome; GO:0005768 endosome; GO:0005773 vacuole; GO:0005774 vacuolar membrane; GO:0005793 endoplasmic reticulum-Golgi intermediate compartment; GO:0005886 plasma membrane; GO:0008021 synaptic vesicle; GO:0012505 endomembrane system…	GO:0000166 nucleotide binding; GO:0001882 nucleoside binding; GO:0001883 purine nucleoside binding; GO:0003824 catalytic activity; GO:0003924 GTPase activity; GO:0005488 binding; GO:0005525 GTP binding; GO:0016462 pyrophosphatase activity; GO:0016787 hydrolase activity; GO:0016817 hydrolase activity, acting on acid anhydrides; GO:0016818 hydrolase activity, acting on acid anhydrides, in phosphoru…	PF00071	PF00071 Ras family	R	KOG0083	GTPase Rab26/Rab37, small G protein superfamily	WP3888 VEGFAVEGFR2 SIGNALING PATHWAY	http://www.wikipathways.org/instance/WP3888_r116782		R-HSA-168249 Innate Immune System;R-HSA-168256 Immune System;R-HSA-392499 Metabolism of proteins;R-HSA-597592 Post-translational protein modification;R-HSA-6798695 Neutrophil degranulation;R-HSA-8873719 RAB geranylgeranylation	https://reactome.org/PathwayBrowser/#/R-HSA-168249;https://reactome.org/PathwayBrowser/#/R-HSA-168256;https://reactome.org/PathwayBrowser/#/R-HSA-392499;https://reactome.org/PathwayBrowser/#/R-HSA-597592;https://reactome.org/PathwayBrowser/#/R-HSA-6798695;https://reactome.org/PathwayBrowser/#/R-HSA-8873719
P63165	Small ubiquitin-related modifier 1 OS=Homo sapiens OX=9606 GN=SUMO1 PE=1 SV=1	SUMO1	0.696877	0.0270405	None	12119.6	17242.7	14820	19756.6	14779.1	22865.9	0.715838	1.01843	0.875336	1.16691	0.87292	1.35056	cytoplasm	K12160	SUMO; small ubiquitin-related modifier	hsa03013 Nucleocytoplasmic transport; hsa05418 Fluid shear stress and atherosclerosis	GO:0000122 negative regulation of transcription by RNA polymerase II; GO:0001959 regulation of cytokine-mediated signaling pathway; GO:0002376 immune system process; GO:0002520 immune system development; GO:0002682 regulation of immune system process; GO:0006139 nucleobase-containing compound metabolic process; GO:0006259 DNA metabolic process; GO:0006281 DNA repair; GO:0006302 double-strand brea…	GO:0000803 sex chromosome; GO:0001650 fibrillar center; GO:0001741 XY body; GO:0005622 intracellular anatomical structure; GO:0005634 nucleus; GO:0005635 nuclear envelope; GO:0005643 nuclear pore; GO:0005654 nucleoplasm; GO:0005694 chromosome; GO:0005730 nucleolus; GO:0005737 cytoplasm; GO:0005829 cytosol; GO:0005886 plasma membrane; GO:0012505 endomembrane system; GO:0016020 membrane; GO:0016604…	GO:0001221 transcription coregulator binding; GO:0001222 transcription corepressor binding; GO:0003824 catalytic activity; GO:0005102 signaling receptor binding; GO:0005488 binding; GO:0005515 protein binding; GO:0008022 protein C-terminus binding; GO:0008134 transcription factor binding; GO:0015459 potassium channel regulator activity; GO:0016247 channel regulator activity; GO:0016740 transferas…			O	KOG1769	Ubiquitin-like proteins	WP138 ANDROGEN RECEPTOR SIGNALING PATHWAY;WP410 EXERCISEINDUCED CIRCADIAN REGULATION;WP366 TGFBETA SIGNALING PATHWAY;WP1742 TP53 NETWORK	http://www.wikipathways.org/instance/WP138_r120688;http://www.wikipathways.org/instance/WP410_r117108;http://www.wikipathways.org/instance/WP366_r120697;http://www.wikipathways.org/instance/WP1742_r116592	Transcription factor	R-HSA-1280215 Cytokine Signaling in Immune system;R-HSA-1640170 Cell Cycle;R-HSA-1643685 Disease;R-HSA-168256 Immune System;R-HSA-212436 Generic Transcription Pathway;R-HSA-2555396 Mitotic Metaphase and Anaphase;R-HSA-2990846 SUMOylation;R-HSA-2995410 Nuclear Envelope (NE) Reassembly;R-HSA-3065676 SUMO is conjugated to E1 (UBA2:SAE1);R-HSA-3065678 SUMO is transferred from E1 to E2 (UBE2I, UBC9);R…
Q15035	Translocating chain-associated membrane protein 2 OS=Homo sapiens OX=9606 GN=TRAM2 PE=1 SV=1	TRAM2	0.647144	0.0276435	Down	689.015	1023.12	602.207	862.654		1107.12	0.804151	1.19409	0.702837	1.00681		1.29212	plasma membrane				GO:0006996 organelle organization; GO:0007029 endoplasmic reticulum organization; GO:0008104 protein localization; GO:0008152 metabolic process; GO:0009058 biosynthetic process; GO:0009987 cellular process; GO:0010256 endomembrane system organization; GO:0016043 cellular component organization; GO:0032963 collagen metabolic process; GO:0032964 collagen biosynthetic process; GO:0033036 macromolecu…			PF03798	PF03798 TLC domain	U	KOG1608	Protein transporter of the TRAM (translocating chain-associating membrane) superfamily
Q9NUP1	Biogenesis of lysosome-related organelles complex 1 subunit 4 OS=Homo sapiens OX=9606 GN=BLOC1S4 PE=1 SV=1	BLOC1S4	0.746177	0.0287767	None	2945.11	3895.71	3514.21	3956.49	2961.64	4773.43	0.801514	1.06022	0.956396	1.07676	0.806013	1.29909	nucleus	K08366			GO:0006810 transport; GO:0006928 movement of cell or subcellular component; GO:0006996 organelle organization; GO:0007017 microtubule-based process; GO:0007018 microtubule-based movement; GO:0007275 multicellular organism development; GO:0007399 nervous system development; GO:0008088 axo-dendritic transport; GO:0008089 anterograde axonal transport; GO:0009987 cellular process; GO:0010970 transpor…	GO:0005622 intracellular anatomical structure; GO:0005737 cytoplasm; GO:0005829 cytosol; GO:0031082 BLOC complex; GO:0031083 BLOC-1 complex; GO:0032991 protein-containing complex;										R-HSA-199991 Membrane Trafficking;R-HSA-199992 trans-Golgi Network Vesicle Budding;R-HSA-432722 Golgi Associated Vesicle Biogenesis;R-HSA-5653656 Vesicle-mediated transport	https://reactome.org/PathwayBrowser/#/R-HSA-199991;https://reactome.org/PathwayBrowser/#/R-HSA-199992;https://reactome.org/PathwayBrowser/#/R-HSA-432722;https://reactome.org/PathwayBrowser/#/R-HSA-5653656
Q14919	Dr1-associated corepressor OS=Homo sapiens OX=9606 GN=DRAP1 PE=1 SV=3	DRAP1	0.515222	0.0304045	Down	635.427	1367.74	876.137	1022.22	477.088	1469.84	0.651893	1.40318	0.89884	1.04871	0.489451	1.50793	plasma membrane	K21752			GO:0000122 negative regulation of transcription by RNA polymerase II; GO:0006355 regulation of transcription, DNA-templated; GO:0006357 regulation of transcription by RNA polymerase II; GO:0009889 regulation of biosynthetic process; GO:0009890 negative regulation of biosynthetic process; GO:0009892 negative regulation of metabolic process; GO:0010468 regulation of gene expression; GO:0010556 regu…	GO:0005622 intracellular anatomical structure; GO:0005634 nucleus; GO:0043226 organelle; GO:0043227 membrane-bounded organelle; GO:0043229 intracellular organelle; GO:0043231 intracellular membrane-bounded organelle;	GO:0000981 DNA-binding transcription factor activity, RNA polymerase II-specific; GO:0003676 nucleic acid binding; GO:0003677 DNA binding; GO:0003700 DNA-binding transcription factor activity; GO:0003712 transcription coregulator activity; GO:0003714 transcription corepressor activity; GO:0005488 binding; GO:0005515 protein binding; GO:0008134 transcription factor binding; GO:0042802 identical pr…	PF00808	PF00808 Histone-like transcription factor (CBF/NF-Y) and archaeal histone	K	KOG1659	Class 2 transcription repressor NC2, alpha subunit (DRAP1)			Transcription factor	R-HSA-1181150 Signaling by NODAL;R-HSA-1266738 Developmental Biology;R-HSA-1502540 Signaling by Activin;R-HSA-162582 Signal Transduction;R-HSA-9006936 Signaling by TGFB family members	https://reactome.org/PathwayBrowser/#/R-HSA-1181150;https://reactome.org/PathwayBrowser/#/R-HSA-1266738;https://reactome.org/PathwayBrowser/#/R-HSA-1502540;https://reactome.org/PathwayBrowser/#/R-HSA-162582;https://reactome.org/PathwayBrowser/#/R-HSA-9006936
Q14004	Cyclin-dependent kinase 13 OS=Homo sapiens OX=9606 GN=CDK13 PE=1 SV=2	CDK13	0.814785	0.0310428	None	1661.42	2109.09	1624.47	2020.9	1927.36	2268.32	0.8585	1.08982	0.839407	1.04425	0.995918	1.1721	nucleus	K08819			GO:0000375 RNA splicing, via transesterification reactions; GO:0000377 RNA splicing, via transesterification reactions with bulged adenosine as nucleophile; GO:0000380 alternative mRNA splicing, via spliceosome; GO:0000398 mRNA splicing, via spliceosome; GO:0001775 cell activation; GO:0001932 regulation of protein phosphorylation; GO:0002252 immune effector process; GO:0002263 cell activation inv…	GO:0000228 nuclear chromosome; GO:0000307 cyclin-dependent protein kinase holoenzyme complex; GO:0001650 fibrillar center; GO:0002944 cyclin K-CDK12 complex; GO:0002945 cyclin K-CDK13 complex; GO:0005576 extracellular region; GO:0005622 intracellular anatomical structure; GO:0005634 nucleus; GO:0005654 nucleoplasm; GO:0005694 chromosome; GO:0005700 polytene chromosome; GO:0005703 polytene chromos…	GO:0001067 transcription regulatory region nucleic acid binding; GO:0003676 nucleic acid binding; GO:0003677 DNA binding; GO:0003824 catalytic activity; GO:0004672 protein kinase activity; GO:0004674 protein serine/threonine kinase activity; GO:0004693 cyclin-dependent protein serine/threonine kinase activity; GO:0005488 binding; GO:0005515 protein binding; GO:0008134 transcription factor binding…	PF00069	PF00069 Protein kinase domain	D	KOG0600	Cdc2-related protein kinase				R-HSA-168249 Innate Immune System;R-HSA-168256 Immune System;R-HSA-212436 Generic Transcription Pathway;R-HSA-3700989 Transcriptional Regulation by TP53;R-HSA-6796648 TP53 Regulates Transcription of DNA Repair Genes;R-HSA-6798695 Neutrophil degranulation;R-HSA-73857 RNA Polymerase II Transcription;R-HSA-74160 Gene expression (Transcription)	https://reactome.org/PathwayBrowser/#/R-HSA-168249;https://reactome.org/PathwayBrowser/#/R-HSA-168256;https://reactome.org/PathwayBrowser/#/R-HSA-212436;https://reactome.org/PathwayBrowser/#/R-HSA-3700989;https://reactome.org/PathwayBrowser/#/R-HSA-6796648;https://reactome.org/PathwayBrowser/#/R-HSA-6798695;https://reactome.org/PathwayBrowser/#/R-HSA-73857;https://reactome.org/PathwayBrowser/#/R-…	UV RESPONSE DN	https://www.gsea-msigdb.org/gsea/msigdb/cards/HALLMARK_UV_RESPONSE_DN
Q8TAQ2	SWI/SNF complex subunit SMARCC2 OS=Homo sapiens OX=9606 GN=SMARCC2 PE=1 SV=1	SMARCC2	0.88077	0.0314558	None	30541.8	33937.3	27935.1	32999.1	31383.2	35088.1	0.955005	1.06118	0.873497	1.03184	0.981315	1.09716	nucleus	K11649	SMARCC; SWI/SNF related-matrix-associated actin-dependent regulator of chromatin subfamily C	hsa05225 Hepatocellular carcinoma; hsa04714 Thermogenesis	GO:0000003 reproduction; GO:0000122 negative regulation of transcription by RNA polymerase II; GO:0002009 morphogenesis of an epithelium; GO:0002119 nematode larval development; GO:0002164 larval development; GO:0002165 instar larval or pupal development; GO:0002682 regulation of immune system process; GO:0003002 regionalization; GO:0003006 developmental process involved in reproduction; GO:00063…	GO:0000228 nuclear chromosome; GO:0000785 chromatin; GO:0005622 intracellular anatomical structure; GO:0005634 nucleus; GO:0005654 nucleoplasm; GO:0005694 chromosome; GO:0005737 cytoplasm; GO:0016514 SWI/SNF complex; GO:0016586 RSC-type complex; GO:0031974 membrane-enclosed lumen; GO:0031981 nuclear lumen; GO:0032991 protein-containing complex; GO:0035060 brahma complex; GO:0043226 organelle; GO:…	GO:0000981 DNA-binding transcription factor activity, RNA polymerase II-specific; GO:0003682 chromatin binding; GO:0003700 DNA-binding transcription factor activity; GO:0003712 transcription coregulator activity; GO:0003713 transcription coactivator activity; GO:0005488 binding; GO:0005515 protein binding; GO:0042802 identical protein binding; GO:0047485 protein N-terminus binding; GO:0140110 tra…	PF04433; PF00249	PF04433 SWIRM domain; PF00249 Myb-like DNA-binding domain	B	KOG1279	Chromatin remodeling factor subunit and related transcription factors	WP4016 DNA IRDAMAGE AND CELLULAR RESPONSE VIA ATR;WP4321 THERMOGENESIS;WP4204 TUMOR SUPPRESSOR ACTIVITY OF SMARCB1	http://www.wikipathways.org/instance/WP4016_r120667;http://www.wikipathways.org/instance/WP4321_r106178;http://www.wikipathways.org/instance/WP4204_r108297	Transcription factor	R-HSA-212436 Generic Transcription Pathway;R-HSA-3214858 RMTs methylate histone arginines;R-HSA-3247509 Chromatin modifying enzymes;R-HSA-4839726 Chromatin organization;R-HSA-73857 RNA Polymerase II Transcription;R-HSA-74160 Gene expression (Transcription);R-HSA-8878171 Transcriptional regulation by RUNX1;R-HSA-8939243 RUNX1 interacts with co-factors whose precise effect on RUNX1 targets is not k…	https://reactome.org/PathwayBrowser/#/R-HSA-212436;https://reactome.org/PathwayBrowser/#/R-HSA-3214858;https://reactome.org/PathwayBrowser/#/R-HSA-3247509;https://reactome.org/PathwayBrowser/#/R-HSA-4839726;https://reactome.org/PathwayBrowser/#/R-HSA-73857;https://reactome.org/PathwayBrowser/#/R-HSA-74160;https://reactome.org/PathwayBrowser/#/R-HSA-8878171;https://reactome.org/PathwayBrowser/#/R-…
O95985	DNA topoisomerase 3-beta-1 OS=Homo sapiens OX=9606 GN=TOP3B PE=1 SV=1	TOP3B	0.630418	0.0314832	Down	685.168		850.726	1282.46	943.777	1339.79	0.67148		0.833731	1.25684	0.924923	1.31303	cytoplasm	K03165	TOP3; DNA topoisomerase III [EC:5.6.2.1]	hsa03460 Fanconi anemia pathway; hsa03440 Homologous recombination	GO:0006139 nucleobase-containing compound metabolic process; GO:0006259 DNA metabolic process; GO:0006265 DNA topological change; GO:0006725 cellular aromatic compound metabolic process; GO:0006807 nitrogen compound metabolic process; GO:0006996 organelle organization; GO:0007059 chromosome segregation; GO:0008152 metabolic process; GO:0009987 cellular process; GO:0016043 cellular component organ…	GO:0000793 condensed chromosome; GO:0005622 intracellular anatomical structure; GO:0005634 nucleus; GO:0005694 chromosome; GO:0043226 organelle; GO:0043227 membrane-bounded organelle; GO:0043228 non-membrane-bounded organelle; GO:0043229 intracellular organelle; GO:0043231 intracellular membrane-bounded organelle; GO:0043232 intracellular non-membrane-bounded organelle;	GO:0003676 nucleic acid binding; GO:0003677 DNA binding; GO:0003824 catalytic activity; GO:0003916 DNA topoisomerase activity; GO:0003917 DNA topoisomerase type I (single strand cut, ATP-independent) activity; GO:0005488 binding; GO:0016853 isomerase activity; GO:0097159 organic cyclic compound binding; GO:0140097 catalytic activity, acting on DNA; GO:1901363 heterocyclic compound binding;			L	KOG1957	DNA topoisomerase III beta
Q9NRF9	DNA polymerase epsilon subunit 3 OS=Homo sapiens OX=9606 GN=POLE3 PE=1 SV=1	POLE3	0.661327	0.0317537	Down	604.007	980.952	571.908	752.716		933.505	0.785836	1.27625	0.744074	0.979311		1.21452	nucleus	K02326	POLE3; DNA polymerase epsilon subunit 3 [EC:2.7.7.7]	hsa03030 DNA replication; hsa03410 Base excision repair; hsa03420 Nucleotide excision repair	GO:0006325 chromatin organization; GO:0006464 cellular protein modification process; GO:0006473 protein acetylation; GO:0006475 internal protein amino acid acetylation; GO:0006807 nitrogen compound metabolic process; GO:0006996 organelle organization; GO:0008152 metabolic process; GO:0009987 cellular process; GO:0016043 cellular component organization; GO:0016570 histone modification; GO:0016573 …	GO:0000123 histone acetyltransferase complex; GO:0000228 nuclear chromosome; GO:0005622 intracellular anatomical structure; GO:0005634 nucleus; GO:0005654 nucleoplasm; GO:0005694 chromosome; GO:0008622 epsilon DNA polymerase complex; GO:0031248 protein acetyltransferase complex; GO:0031974 membrane-enclosed lumen; GO:0031981 nuclear lumen; GO:0032991 protein-containing complex; GO:0042575 DNA pol…		PF00808	PF00808 Histone-like transcription factor (CBF/NF-Y) and archaeal histone	K	KOG0870	DNA polymerase epsilon, subunit D	WP4752 BASE EXCISION REPAIR;WP531 DNA MISMATCH REPAIR;WP4946 DNA REPAIR PATHWAYS FULL NETWORK;WP4753 NUCLEOTIDE EXCISION REPAIR;WP5114 NUCLEOTIDE EXCISION REPAIR IN XERODERMA PIGMENTOSUM;WP4022 PYRIMIDINE METABOLISM	http://www.wikipathways.org/instance/WP4752_r119239;http://www.wikipathways.org/instance/WP531_r117702;http://www.wikipathways.org/instance/WP4946_r117703;http://www.wikipathways.org/instance/WP4753_r119238;http://www.wikipathways.org/instance/WP5114_r119169;http://www.wikipathways.org/instance/WP4022_r120306		R-HSA-110313 Translesion synthesis by Y family DNA polymerases bypasses lesions on DNA template;R-HSA-110314 Recognition of DNA damage by PCNA-containing replication complex;R-HSA-110373 Resolution of AP sites via the multiple-nucleotide patch replacement pathway;R-HSA-1640170 Cell Cycle;R-HSA-453279 Mitotic G1 phase and G1/S transition;R-HSA-5651801 PCNA-Dependent Long Patch Base Excision Repair…	https://reactome.org/PathwayBrowser/#/R-HSA-110313;https://reactome.org/PathwayBrowser/#/R-HSA-110314;https://reactome.org/PathwayBrowser/#/R-HSA-110373;https://reactome.org/PathwayBrowser/#/R-HSA-1640170;https://reactome.org/PathwayBrowser/#/R-HSA-453279;https://reactome.org/PathwayBrowser/#/R-HSA-5651801;https://reactome.org/PathwayBrowser/#/R-HSA-5656169;https://reactome.org/PathwayBrowser/#/R…	MYC TARGETS V1;UV RESPONSE UP	https://www.gsea-msigdb.org/gsea/msigdb/cards/HALLMARK_MYC_TARGETS_V1;https://www.gsea-msigdb.org/gsea/msigdb/cards/HALLMARK_UV_RESPONSE_UP
O14647	Chromodomain-helicase-DNA-binding protein 2 OS=Homo sapiens OX=9606 GN=CHD2 PE=1 SV=2	CHD2	0.910834	0.032019	None	11381.2	13098.7	12065.4	12745.6	12354.2	13461.2	0.909207	1.04641	0.963866	1.0182	0.986937	1.07537	nucleus	K20091			GO:0000003 reproduction; GO:0002009 morphogenesis of an epithelium; GO:0002165 instar larval or pupal development; GO:0002244 hematopoietic progenitor cell differentiation; GO:0002376 immune system process; GO:0002520 immune system development; GO:0003006 developmental process involved in reproduction; GO:0006325 chromatin organization; GO:0006338 chromatin remodeling; GO:0006355 regulation of tr…	GO:0001650 fibrillar center; GO:0005622 intracellular anatomical structure; GO:0005634 nucleus; GO:0005654 nucleoplasm; GO:0005694 chromosome; GO:0005700 polytene chromosome; GO:0005703 polytene chromosome puff; GO:0005705 polytene chromosome interband; GO:0005730 nucleolus; GO:0005737 cytoplasm; GO:0031974 membrane-enclosed lumen; GO:0031981 nuclear lumen; GO:0043226 organelle; GO:0043227 membra…	GO:0000976 transcription cis-regulatory region binding; GO:0000977 RNA polymerase II transcription regulatory region sequence-specific DNA binding; GO:0000978 RNA polymerase II cis-regulatory region sequence-specific DNA binding; GO:0000987 cis-regulatory region sequence-specific DNA binding; GO:0001067 transcription regulatory region nucleic acid binding; GO:0003676 nucleic acid binding; GO:0003…	PF00385; PF00176; PF00271; PF18375; PF13907	PF00385 Chromo (CHRromatin Organisation MOdifier) domain; PF00176 SNF2-related domain; PF00271 Helicase conserved C-terminal domain; PF18375 CDH1/2 SANT-Helical linker 1; PF13907 Domain of unknown function (DUF4208)	K	KOG0384	Chromodomain-helicase DNA-binding protein	WP4673 MALE INFERTILITY;WP5144 NRP1TRIGGERED SIGNALING PATHWAYS IN PANCREATIC CANCER;WP3995 PRION DISEASE PATHWAY	http://www.wikipathways.org/instance/WP4673_r119920;http://www.wikipathways.org/instance/WP5144_r120537;http://www.wikipathways.org/instance/WP3995_r119304	Transcription factor
Q9NQ29	Putative RNA-binding protein Luc7-like 1 OS=Homo sapiens OX=9606 GN=LUC7L PE=1 SV=1	LUC7L	0.829974	0.0328766	None	7426.42	8657.09	8326.24	9919.13	7986.95	10026.6	0.851289	0.99236	0.954435	1.13703	0.915542	1.14935	nucleus				GO:0000245 spliceosomal complex assembly; GO:0000375 RNA splicing, via transesterification reactions; GO:0000377 RNA splicing, via transesterification reactions with bulged adenosine as nucleophile; GO:0000398 mRNA splicing, via spliceosome; GO:0006139 nucleobase-containing compound metabolic process; GO:0006376 mRNA splice site selection; GO:0006396 RNA processing; GO:0006397 mRNA processing; GO…	GO:0005622 intracellular anatomical structure; GO:0005634 nucleus; GO:0005681 spliceosomal complex; GO:0005684 U2-type spliceosomal complex; GO:0005685 U1 snRNP; GO:0030532 small nuclear ribonucleoprotein complex; GO:0032991 protein-containing complex; GO:0043226 organelle; GO:0043227 membrane-bounded organelle; GO:0043229 intracellular organelle; GO:0043231 intracellular membrane-bounded organel…	GO:0003676 nucleic acid binding; GO:0003723 RNA binding; GO:0003729 mRNA binding; GO:0005488 binding; GO:0005515 protein binding; GO:0019904 protein domain specific binding; GO:0042802 identical protein binding; GO:0050733 RS domain binding; GO:0097159 organic cyclic compound binding; GO:1901363 heterocyclic compound binding;			A	KOG0796	Spliceosome subunit	WP3888 VEGFAVEGFR2 SIGNALING PATHWAY	http://www.wikipathways.org/instance/WP3888_r116782
Q9UK59	Lariat debranching enzyme OS=Homo sapiens OX=9606 GN=DBR1 PE=1 SV=2	DBR1	0.830762	0.0332957	None	4554.49	6058.19	5409.68	5920.46	5300.57	6395.73	0.812356	1.08056	0.964891	1.056	0.94543	1.14077	nucleus	K18328			GO:0000375 RNA splicing, via transesterification reactions; GO:0000377 RNA splicing, via transesterification reactions with bulged adenosine as nucleophile; GO:0000398 mRNA splicing, via spliceosome; GO:0006139 nucleobase-containing compound metabolic process; GO:0006396 RNA processing; GO:0006397 mRNA processing; GO:0006725 cellular aromatic compound metabolic process; GO:0006807 nitrogen compou…	GO:0005622 intracellular anatomical structure; GO:0005634 nucleus; GO:0005654 nucleoplasm; GO:0031974 membrane-enclosed lumen; GO:0031981 nuclear lumen; GO:0043226 organelle; GO:0043227 membrane-bounded organelle; GO:0043229 intracellular organelle; GO:0043231 intracellular membrane-bounded organelle; GO:0043233 organelle lumen; GO:0070013 intracellular organelle lumen;	GO:0003824 catalytic activity; GO:0004518 nuclease activity; GO:0004519 endonuclease activity; GO:0004521 endoribonuclease activity; GO:0004540 ribonuclease activity; GO:0008419 RNA lariat debranching enzyme activity; GO:0016787 hydrolase activity; GO:0016788 hydrolase activity, acting on ester bonds; GO:0016891 endoribonuclease activity, producing 5'-phosphomonoesters; GO:0016893 endonuclease ac…	PF00149; PF05011	PF00149 Calcineurin-like phosphoesterase; PF05011 Lariat debranching enzyme, C-terminal domain	A	KOG2863	RNA lariat debranching enzyme
Q96P53	WD repeat and FYVE domain-containing protein 2 OS=Homo sapiens OX=9606 GN=WDFY2 PE=1 SV=2	WDFY2	1.90635	0.0179638	Up		754.591	1540.67	988.974	1554.11	691.54		0.682285	1.39304	0.894208	1.40519	0.625275	cytoplasm	K23532			GO:0001932 regulation of protein phosphorylation; GO:0001934 positive regulation of protein phosphorylation; GO:0002682 regulation of immune system process; GO:0002684 positive regulation of immune system process; GO:0006810 transport; GO:0006897 endocytosis; GO:0009893 positive regulation of metabolic process; GO:0009966 regulation of signal transduction; GO:0009967 positive regulation of signal…	GO:0005622 intracellular anatomical structure; GO:0005634 nucleus; GO:0005737 cytoplasm; GO:0005768 endosome; GO:0005769 early endosome; GO:0005829 cytosol; GO:0012505 endomembrane system; GO:0031410 cytoplasmic vesicle; GO:0031982 vesicle; GO:0043226 organelle; GO:0043227 membrane-bounded organelle; GO:0043229 intracellular organelle; GO:0043231 intracellular membrane-bounded organelle; GO:00977…	GO:0005488 binding; GO:0005515 protein binding; GO:0005543 phospholipid binding; GO:0005545 1-phosphatidylinositol binding; GO:0008270 zinc ion binding; GO:0008289 lipid binding; GO:0019899 enzyme binding; GO:0019900 kinase binding; GO:0019901 protein kinase binding; GO:0032266 phosphatidylinositol-3-phosphate binding; GO:0035091 phosphatidylinositol binding; GO:0043167 ion binding; GO:0043168 an…	PF01363	PF01363 FYVE zinc finger	S	KOG1409	Uncharacterized conserved protein, contains WD40 repeats and FYVE domains	WP2853 ENDODERM DIFFERENTIATION;WP2857 MESODERMAL COMMITMENT PATHWAY	http://www.wikipathways.org/instance/WP2853_r116557;http://www.wikipathways.org/instance/WP2857_r118395
Q8TD16	Protein bicaudal D homolog 2 OS=Homo sapiens OX=9606 GN=BICD2 PE=1 SV=1	BICD2	0.815364	0.0340485	None	2461.33	2959.75	2264.34	2623.09	2040.62	2715.65	0.980298	1.17881	0.901841	1.04472	0.812738	1.08159	nucleus	K18739			GO:0000003 reproduction; GO:0000226 microtubule cytoskeleton organization; GO:0001505 regulation of neurotransmitter levels; GO:0001709 cell fate determination; GO:0001956 positive regulation of neurotransmitter secretion; GO:0003002 regionalization; GO:0003006 developmental process involved in reproduction; GO:0006139 nucleobase-containing compound metabolic process; GO:0006396 RNA processing; G…	GO:0005622 intracellular anatomical structure; GO:0005634 nucleus; GO:0005635 nuclear envelope; GO:0005642 annulate lamellae; GO:0005643 nuclear pore; GO:0005737 cytoplasm; GO:0005794 Golgi apparatus; GO:0005802 trans-Golgi network; GO:0005813 centrosome; GO:0005815 microtubule organizing center; GO:0005829 cytosol; GO:0005856 cytoskeleton; GO:0005886 plasma membrane; GO:0012505 endomembrane syst…	GO:0001664 G protein-coupled receptor binding; GO:0005102 signaling receptor binding; GO:0005198 structural molecule activity; GO:0005200 structural constituent of cytoskeleton; GO:0005488 binding; GO:0005515 protein binding; GO:0008092 cytoskeletal protein binding; GO:0008093 cytoskeletal anchor activity; GO:0019899 enzyme binding; GO:0019900 kinase binding; GO:0019901 protein kinase binding; GO…			U	KOG0999	Microtubule-associated protein Bicaudal-D				R-HSA-199991 Membrane Trafficking;R-HSA-5653656 Vesicle-mediated transport;R-HSA-6811436 COPI-independent Golgi-to-ER retrograde traffic;R-HSA-6811442 Intra-Golgi and retrograde Golgi-to-ER traffic;R-HSA-8856688 Golgi-to-ER retrograde transport	https://reactome.org/PathwayBrowser/#/R-HSA-199991;https://reactome.org/PathwayBrowser/#/R-HSA-5653656;https://reactome.org/PathwayBrowser/#/R-HSA-6811436;https://reactome.org/PathwayBrowser/#/R-HSA-6811442;https://reactome.org/PathwayBrowser/#/R-HSA-8856688
Q9NTM9	Copper homeostasis protein cutC homolog OS=Homo sapiens OX=9606 GN=CUTC PE=1 SV=1	CUTC	0.78319	0.0341048	None	6859.34	7749.34	5687.94	7266.98	6064.38	8747.58	0.971221	1.09724	0.805361	1.02894	0.858662	1.23858	mitochondria	K06201			GO:0000003 reproduction; GO:0000041 transition metal ion transport; GO:0002119 nematode larval development; GO:0002164 larval development; GO:0003008 system process; GO:0006810 transport; GO:0006811 ion transport; GO:0006812 cation transport; GO:0006825 copper ion transport; GO:0007275 multicellular organism development; GO:0007600 sensory perception; GO:0007610 behavior; GO:0009791 post-embryoni…	GO:0005622 intracellular anatomical structure; GO:0005634 nucleus; GO:0005654 nucleoplasm; GO:0005730 nucleolus; GO:0005737 cytoplasm; GO:0005829 cytosol; GO:0031974 membrane-enclosed lumen; GO:0031981 nuclear lumen; GO:0043226 organelle; GO:0043227 membrane-bounded organelle; GO:0043228 non-membrane-bounded organelle; GO:0043229 intracellular organelle; GO:0043231 intracellular membrane-bounded …	GO:0005488 binding; GO:0005507 copper ion binding; GO:0043167 ion binding; GO:0043169 cation binding; GO:0046872 metal ion binding; GO:0046914 transition metal ion binding;	PF03932	PF03932 CutC family	P	KOG4013	Predicted Cu2+ homeostasis protein CutC				R-HSA-382551 Transport of small molecules;R-HSA-936837 Ion transport by P-type ATPases;R-HSA-983712 Ion channel transport	https://reactome.org/PathwayBrowser/#/R-HSA-382551;https://reactome.org/PathwayBrowser/#/R-HSA-936837;https://reactome.org/PathwayBrowser/#/R-HSA-983712
P63167	Dynein light chain 1, cytoplasmic OS=Homo sapiens OX=9606 GN=DYNLL1 PE=1 SV=1	DYNLL1	0.876708	0.0343606	None	86031.6	103131	98526.9	106071	88819.2	102621	0.882073	1.05739	1.01019	1.08753	0.910654	1.05216	cytoplasm	K10418	DYNLL; dynein light chain LC8-type	hsa05132 Salmonella infection; hsa04962 Vasopressin-regulated water reabsorption	GO:0000003 reproduction; GO:0000086 G2/M transition of mitotic cell cycle; GO:0000278 mitotic cell cycle; GO:0001505 regulation of neurotransmitter levels; GO:0001775 cell activation; GO:0002252 immune effector process; GO:0002263 cell activation involved in immune response; GO:0002274 myeloid leukocyte activation; GO:0002275 myeloid cell activation involved in immune response; GO:0002283 neutrop…	GO:0000775 chromosome, centromeric region; GO:0000776 kinetochore; GO:0005622 intracellular anatomical structure; GO:0005634 nucleus; GO:0005694 chromosome; GO:0005737 cytoplasm; GO:0005739 mitochondrion; GO:0005813 centrosome; GO:0005815 microtubule organizing center; GO:0005819 spindle; GO:0005829 cytosol; GO:0005856 cytoskeleton; GO:0005868 cytoplasmic dynein complex; GO:0005875 microtubule as…	GO:0004857 enzyme inhibitor activity; GO:0005488 binding; GO:0005515 protein binding; GO:0008022 protein C-terminus binding; GO:0008092 cytoskeletal protein binding; GO:0019899 enzyme binding; GO:0019904 protein domain specific binding; GO:0030234 enzyme regulator activity; GO:0030235 nitric-oxide synthase regulator activity; GO:0042802 identical protein binding; GO:0042803 protein homodimerizati…	PF01221	PF01221 Dynein light chain type 1	Z	KOG3430	Dynein light chain type 1	WP4906 3Q29 COPY NUMBER VARIATION SYNDROME;WP4352 CILIARY LANDSCAPE;WP4536 GENES RELATED TO PRIMARY CILIUM DEVELOPMENT BASED ON CRISPR;WP4532 INTRAFLAGELLAR TRANSPORT PROTEINS BINDING TO DYNEIN;WP5085 VASOPRESSINREGULATED WATER REABSORPTION	http://www.wikipathways.org/instance/WP4906_r115773;http://www.wikipathways.org/instance/WP4352_r102218;http://www.wikipathways.org/instance/WP4536_r110928;http://www.wikipathways.org/instance/WP4532_r103287;http://www.wikipathways.org/instance/WP5085_r119785		R-HSA-109581 Apoptosis;R-HSA-109606 Intrinsic Pathway for Apoptosis;R-HSA-111446 Activation of BIM and translocation to mitochondria ;R-HSA-114452 Activation of BH3-only proteins;R-HSA-1280218 Adaptive Immune System;R-HSA-141424 Amplification of signal from the kinetochores;R-HSA-141444 Amplification of signal from unattached kinetochores via a MAD2 inhibitory signal;R-HSA-162582 Signal Transduct…
P28827	Receptor-type tyrosine-protein phosphatase mu OS=Homo sapiens OX=9606 GN=PTPRM PE=1 SV=2	PTPRM	0.75853	0.0346719	None	2258.98	3158.47	2947.93	3266.83	2311.15	3486.05	0.777644	1.08729	1.01481	1.12459	0.795604	1.20006	plasma membrane	K05693	PTPRM; receptor-type tyrosine-protein phosphatase mu [EC:3.1.3.48]	hsa04520 Adherens junction; hsa04514 Cell adhesion molecules	GO:0000302 response to reactive oxygen species; GO:0000902 cell morphogenesis; GO:0000904 cell morphogenesis involved in differentiation; GO:0001654 eye development; GO:0001936 regulation of endothelial cell proliferation; GO:0001937 negative regulation of endothelial cell proliferation; GO:0003008 system process; GO:0003013 circulatory system process; GO:0003018 vascular process in circulatory s…	GO:0005622 intracellular anatomical structure; GO:0005737 cytoplasm; GO:0005886 plasma membrane; GO:0005887 integral component of plasma membrane; GO:0005911 cell-cell junction; GO:0005912 adherens junction; GO:0009986 cell surface; GO:0016020 membrane; GO:0016021 integral component of membrane; GO:0030027 lamellipodium; GO:0030054 cell junction; GO:0031224 intrinsic component of membrane; GO:003…	GO:0003824 catalytic activity; GO:0004721 phosphoprotein phosphatase activity; GO:0004725 protein tyrosine phosphatase activity; GO:0004888 transmembrane signaling receptor activity; GO:0005001 transmembrane receptor protein tyrosine phosphatase activity; GO:0005488 binding; GO:0005515 protein binding; GO:0008013 beta-catenin binding; GO:0016787 hydrolase activity; GO:0016788 hydrolase activity, …	PF00629; PF00047; PF00041; PF00102	PF00629 MAM domain, meprin/A5/mu; PF00047 Immunoglobulin domain; PF00041 Fibronectin type III domain; PF00102 Protein-tyrosine phosphatase	T	KOG4228	Protein tyrosine phosphatase						UV RESPONSE DN	https://www.gsea-msigdb.org/gsea/msigdb/cards/HALLMARK_UV_RESPONSE_DN
P43694	Transcription factor GATA-4 OS=Homo sapiens OX=9606 GN=GATA4 PE=1 SV=2	GATA4	1.48415	0.0356812	None	1205.51	658.731		806.234	1095.46	860.571	1.30283	0.71191		0.871321	1.1839	0.930044	nucleus	K09183	GATA4; GATA-binding protein 4	hsa04218 Cellular senescence; hsa04919 Thyroid hormone signaling pathway; hsa04022 cGMP-PKG signaling pathway; hsa04530 Tight junction	GO:0000003 reproduction; GO:0000122 negative regulation of transcription by RNA polymerase II; GO:0001101 response to acid chemical; GO:0001568 blood vessel development; GO:0001570 vasculogenesis; GO:0001655 urogenital system development; GO:0001678 cellular glucose homeostasis; GO:0001700 embryonic development via the syncytial blastoderm; GO:0001701 in utero embryonic development; GO:0001702 ga…	GO:0000228 nuclear chromosome; GO:0000785 chromatin; GO:0005622 intracellular anatomical structure; GO:0005634 nucleus; GO:0005654 nucleoplasm; GO:0005667 transcription regulator complex; GO:0005694 chromosome; GO:0016604 nuclear body; GO:0031974 membrane-enclosed lumen; GO:0031981 nuclear lumen; GO:0032991 protein-containing complex; GO:0043226 organelle; GO:0043227 membrane-bounded organelle; G…	GO:0000976 transcription cis-regulatory region binding; GO:0000977 RNA polymerase II transcription regulatory region sequence-specific DNA binding; GO:0000978 RNA polymerase II cis-regulatory region sequence-specific DNA binding; GO:0000981 DNA-binding transcription factor activity, RNA polymerase II-specific; GO:0000987 cis-regulatory region sequence-specific DNA binding; GO:0001067 transcriptio…	PF00320	PF00320 GATA zinc finger	K	KOG1601	GATA-4/5/6 transcription factors	WP236 ADIPOGENESIS;WP2406 CARDIAC PROGENITOR DIFFERENTIATION;WP2853 ENDODERM DIFFERENTIATION;WP4300 EXTRACELLULAR VESICLES IN THE CROSSTALK OF CARDIAC CELLS;WP1591 HEART DEVELOPMENT;WP4842 MAMMALIAN DISORDER OF SEXUAL DEVELOPMENT;WP1544 MICRORNAS IN CARDIOMYOCYTE HYPERTROPHY;WP1528 PHYSIOLOGICAL AND PATHOLOGICAL HYPERTROPHY OF THE HEART;WP732 SEROTONIN RECEPTOR 2 AND ELKSRFGATA4 SIGNALING;WP4814 …	http://www.wikipathways.org/instance/WP236_r105873;http://www.wikipathways.org/instance/WP2406_r119249;http://www.wikipathways.org/instance/WP2853_r116557;http://www.wikipathways.org/instance/WP4300_r105311;http://www.wikipathways.org/instance/WP1591_r118366;http://www.wikipathways.org/instance/WP4842_r119114;http://www.wikipathways.org/instance/WP1544_r108800;http://www.wikipathways.org/instance…	Transcription factor	R-HSA-109582 Hemostasis;R-HSA-1266738 Developmental Biology;R-HSA-2032785 YAP1- and WWTR1 (TAZ)-stimulated gene expression;R-HSA-212436 Generic Transcription Pathway;R-HSA-2980736 Peptide hormone metabolism;R-HSA-392499 Metabolism of proteins;R-HSA-397014 Muscle contraction;R-HSA-400508 Incretin synthesis, secretion, and inactivation;R-HSA-400511 Synthesis, secretion, and inactivation of Glucose-…	https://reactome.org/PathwayBrowser/#/R-HSA-109582;https://reactome.org/PathwayBrowser/#/R-HSA-1266738;https://reactome.org/PathwayBrowser/#/R-HSA-2032785;https://reactome.org/PathwayBrowser/#/R-HSA-212436;https://reactome.org/PathwayBrowser/#/R-HSA-2980736;https://reactome.org/PathwayBrowser/#/R-HSA-392499;https://reactome.org/PathwayBrowser/#/R-HSA-397014;https://reactome.org/PathwayBrowser/#/R…
Q96Q11	CCA tRNA nucleotidyltransferase 1, mitochondrial OS=Homo sapiens OX=9606 GN=TRNT1 PE=1 SV=2	TRNT1	0.787234	0.0358212	None	7077.11	8992.29	7698.33	9639.83	6283.39	8118.29	0.888168	1.12852	0.966131	1.20979	0.788558	1.01884	mitochondria	K00974			GO:0000959 mitochondrial RNA metabolic process; GO:0000963 mitochondrial RNA processing; GO:0000965 mitochondrial RNA 3'-end processing; GO:0001680 tRNA 3'-terminal CCA addition; GO:0006139 nucleobase-containing compound metabolic process; GO:0006396 RNA processing; GO:0006399 tRNA metabolic process; GO:0006725 cellular aromatic compound metabolic process; GO:0006807 nitrogen compound metabolic p…	GO:0005622 intracellular anatomical structure; GO:0005634 nucleus; GO:0005654 nucleoplasm; GO:0005737 cytoplasm; GO:0005739 mitochondrion; GO:0005759 mitochondrial matrix; GO:0031974 membrane-enclosed lumen; GO:0031981 nuclear lumen; GO:0043226 organelle; GO:0043227 membrane-bounded organelle; GO:0043229 intracellular organelle; GO:0043231 intracellular membrane-bounded organelle; GO:0043233 orga…	GO:0000049 tRNA binding; GO:0000166 nucleotide binding; GO:0003676 nucleic acid binding; GO:0003723 RNA binding; GO:0003824 catalytic activity; GO:0004652 polynucleotide adenylyltransferase activity; GO:0004810 tRNA adenylyltransferase activity; GO:0005488 binding; GO:0005524 ATP binding; GO:0009022 tRNA nucleotidyltransferase activity; GO:0016740 transferase activity; GO:0016772 transferase acti…	PF01743; PF12627	PF01743 Poly A polymerase head domain; PF12627 Probable RNA and SrmB- binding site of polymerase A	J	KOG2159	tRNA nucleotidyltransferase/poly(A) polymerase				R-HSA-6784531 tRNA processing in the nucleus;R-HSA-6785470 tRNA processing in the mitochondrion;R-HSA-72306 tRNA processing;R-HSA-8953854 Metabolism of RNA	https://reactome.org/PathwayBrowser/#/R-HSA-6784531;https://reactome.org/PathwayBrowser/#/R-HSA-6785470;https://reactome.org/PathwayBrowser/#/R-HSA-72306;https://reactome.org/PathwayBrowser/#/R-HSA-8953854
Q9Y6U3	Adseverin OS=Homo sapiens OX=9606 GN=SCIN PE=1 SV=4	SCIN	0.431624	0.0361332	Down	952.573	3402.86	1643.5	2481.01	1213.36		0.491356	1.75526	0.84775	1.27975	0.625875		cytoplasm	K05768	GSN; gelsolin	hsa04666 Fc gamma R-mediated phagocytosis; hsa04810 Regulation of actin cytoskeleton; hsa05203 Viral carcinogenesis	GO:0001775 cell activation; GO:0002252 immune effector process; GO:0002263 cell activation involved in immune response; GO:0002274 myeloid leukocyte activation; GO:0002275 myeloid cell activation involved in immune response; GO:0002283 neutrophil activation involved in immune response; GO:0002366 leukocyte activation involved in immune response; GO:0002376 immune system process; GO:0002443 leukoc…	GO:0001726 ruffle; GO:0002102 podosome; GO:0005576 extracellular region; GO:0005615 extracellular space; GO:0005622 intracellular anatomical structure; GO:0005737 cytoplasm; GO:0005829 cytosol; GO:0005856 cytoskeleton; GO:0005886 plasma membrane; GO:0005902 microvillus; GO:0005903 brush border; GO:0005938 cell cortex; GO:0012505 endomembrane system; GO:0015629 actin cytoskeleton; GO:0016020 membr…	GO:0001786 phosphatidylserine binding; GO:0003779 actin binding; GO:0004857 enzyme inhibitor activity; GO:0004866 endopeptidase inhibitor activity; GO:0004869 cysteine-type endopeptidase inhibitor activity; GO:0005198 structural molecule activity; GO:0005200 structural constituent of cytoskeleton; GO:0005488 binding; GO:0005509 calcium ion binding; GO:0005515 protein binding; GO:0005543 phospholi…	PF00626	PF00626 Gelsolin repeat	Z	KOG0443	Actin regulatory proteins (gelsolin/villin family)	WP4217 EBOLA VIRUS INFECTION IN HOST;WP474 ENDOCHONDRAL OSSIFICATION;WP4808 ENDOCHONDRAL OSSIFICATION WITH SKELETAL DYSPLASIAS	http://www.wikipathways.org/instance/WP4217_r120623;http://www.wikipathways.org/instance/WP474_r117098;http://www.wikipathways.org/instance/WP4808_r117708
Q4KMP7	TBC1 domain family member 10B OS=Homo sapiens OX=9606 GN=TBC1D10B PE=1 SV=3	TBC1D10B	1.23059	0.0364823	None	2056.52	1675.21	2422.06	1742.46	1998.33	1845.6	1.05102	0.856142	1.23783	0.890511	1.02128	0.943222	nucleus	K19944			GO:0001775 cell activation; GO:0002252 immune effector process; GO:0002263 cell activation involved in immune response; GO:0002274 myeloid leukocyte activation; GO:0002275 myeloid cell activation involved in immune response; GO:0002283 neutrophil activation involved in immune response; GO:0002366 leukocyte activation involved in immune response; GO:0002376 immune system process; GO:0002443 leukoc…	GO:0005622 intracellular anatomical structure; GO:0005737 cytoplasm; GO:0005886 plasma membrane; GO:0005902 microvillus; GO:0012505 endomembrane system; GO:0012506 vesicle membrane; GO:0016020 membrane; GO:0030141 secretory granule; GO:0030175 filopodium; GO:0030659 cytoplasmic vesicle membrane; GO:0030667 secretory granule membrane; GO:0031090 organelle membrane; GO:0031253 cell projection membr…	GO:0005096 GTPase activator activity; GO:0005488 binding; GO:0005515 protein binding; GO:0008047 enzyme activator activity; GO:0019899 enzyme binding; GO:0019904 protein domain specific binding; GO:0030165 PDZ domain binding; GO:0030234 enzyme regulator activity; GO:0030695 GTPase regulator activity; GO:0031267 small GTPase binding; GO:0051020 GTPase binding; GO:0060589 nucleoside-triphosphatase …			U	KOG2221	PDZ-domain interacting protein EPI64, contains TBC domain				R-HSA-199991 Membrane Trafficking;R-HSA-5653656 Vesicle-mediated transport;R-HSA-8854214 TBC/RABGAPs;R-HSA-9007101 Rab regulation of trafficking	https://reactome.org/PathwayBrowser/#/R-HSA-199991;https://reactome.org/PathwayBrowser/#/R-HSA-5653656;https://reactome.org/PathwayBrowser/#/R-HSA-8854214;https://reactome.org/PathwayBrowser/#/R-HSA-9007101
Q96CN9	GRIP and coiled-coil domain-containing protein 1 OS=Homo sapiens OX=9606 GN=GCC1 PE=1 SV=1	GCC1	0.799921	0.0367022	None	2468.19	3182.44	2967.62	3139.36	2457.03	3545.22	0.833855	1.07516	1.00258	1.0606	0.830084	1.19772	cytoplasm	K20281			GO:0006810 transport; GO:0016192 vesicle-mediated transport; GO:0048193 Golgi vesicle transport; GO:0051179 localization; GO:0051234 establishment of localization;	GO:0000138 Golgi trans cisterna; GO:0005622 intracellular anatomical structure; GO:0005737 cytoplasm; GO:0005794 Golgi apparatus; GO:0005795 Golgi stack; GO:0005829 cytosol; GO:0005886 plasma membrane; GO:0012505 endomembrane system; GO:0016020 membrane; GO:0031984 organelle subcompartment; GO:0031985 Golgi cisterna; GO:0043226 organelle; GO:0043227 membrane-bounded organelle; GO:0043229 intracel…	GO:0005488 binding; GO:0005515 protein binding; GO:0019899 enzyme binding; GO:0031267 small GTPase binding; GO:0042802 identical protein binding; GO:0042803 protein homodimerization activity; GO:0046983 protein dimerization activity; GO:0051020 GTPase binding;						WP2882 NUCLEAR RECEPTORS METAPATHWAY	http://www.wikipathways.org/instance/WP2882_r117808		R-HSA-199991 Membrane Trafficking;R-HSA-5653656 Vesicle-mediated transport;R-HSA-6811440 Retrograde transport at the Trans-Golgi-Network;R-HSA-6811442 Intra-Golgi and retrograde Golgi-to-ER traffic	https://reactome.org/PathwayBrowser/#/R-HSA-199991;https://reactome.org/PathwayBrowser/#/R-HSA-5653656;https://reactome.org/PathwayBrowser/#/R-HSA-6811440;https://reactome.org/PathwayBrowser/#/R-HSA-6811442
P31994	Low affinity immunoglobulin gamma Fc region receptor II-b OS=Homo sapiens OX=9606 GN=FCGR2B PE=1 SV=2	FCGR2B	1.94407	0.00911774	Up		1804.2	4228.33	1917.36	3523.22	2259.36		0.65691	1.53954	0.698112	1.28281	0.822634	extracellular	K12560	FCGR2B; low affinity immunoglobulin gamma Fc receptor II-b	hsa04666 Fc gamma R-mediated phagocytosis; hsa04380 Osteoclast differentiation; hsa04145 Phagosome; hsa04662 B cell receptor signaling pathway; hsa05150 Staphylococcus aureus infection; hsa05162 Measles; hsa05152 Tuberculosis	GO:0001775 cell activation; GO:0001796 regulation of type IIa hypersensitivity; GO:0001797 negative regulation of type IIa hypersensitivity; GO:0001810 regulation of type I hypersensitivity; GO:0001811 negative regulation of type I hypersensitivity; GO:0001813 regulation of antibody-dependent cellular cytotoxicity; GO:0001814 negative regulation of antibody-dependent cellular cytotoxicity; GO:000…	GO:0005576 extracellular region; GO:0005622 intracellular anatomical structure; GO:0005737 cytoplasm; GO:0005768 endosome; GO:0005856 cytoskeleton; GO:0005886 plasma membrane; GO:0005887 integral component of plasma membrane; GO:0009897 external side of plasma membrane; GO:0009986 cell surface; GO:0012505 endomembrane system; GO:0012506 vesicle membrane; GO:0016020 membrane; GO:0016021 integral c…	GO:0001540 amyloid-beta binding; GO:0004888 transmembrane signaling receptor activity; GO:0005488 binding; GO:0019763 immunoglobulin receptor activity; GO:0019770 IgG receptor activity; GO:0019772 low-affinity IgG receptor activity; GO:0019864 IgG binding; GO:0019865 immunoglobulin binding; GO:0033218 amide binding; GO:0038023 signaling receptor activity; GO:0042277 peptide binding; GO:0044877 pr…	PF13895	PF13895 Immunoglobulin domain				WP4630 MEASLES VIRUS INFECTION	http://www.wikipathways.org/instance/WP4630_r120771		R-HSA-1280218 Adaptive Immune System;R-HSA-168256 Immune System;R-HSA-198933 Immunoregulatory interactions between a Lymphoid and a non-Lymphoid cell	https://reactome.org/PathwayBrowser/#/R-HSA-1280218;https://reactome.org/PathwayBrowser/#/R-HSA-168256;https://reactome.org/PathwayBrowser/#/R-HSA-198933	ALLOGRAFT REJECTION	https://www.gsea-msigdb.org/gsea/msigdb/cards/HALLMARK_ALLOGRAFT_REJECTION
Q01844	RNA-binding protein EWS OS=Homo sapiens OX=9606 GN=EWSR1 PE=1 SV=1	EWSR1	0.859504	0.0369406	None	73465.7	77489.1	70000.4	79631.6	63010.7	83107.1	0.986769	1.04081	0.940224	1.06959	0.846341	1.11627	nucleus	K13209	EWSR1; RNA-binding protein EWS	hsa05202 Transcriptional misregulation in cancer		GO:0005622 intracellular anatomical structure; GO:0005634 nucleus; GO:0005730 nucleolus; GO:0031974 membrane-enclosed lumen; GO:0031981 nuclear lumen; GO:0043226 organelle; GO:0043227 membrane-bounded organelle; GO:0043228 non-membrane-bounded organelle; GO:0043229 intracellular organelle; GO:0043231 intracellular membrane-bounded organelle; GO:0043232 intracellular non-membrane-bounded organelle…	GO:0005488 binding; GO:0005515 protein binding; GO:0042802 identical protein binding;	PF00076; PF00641	PF00076 RNA recognition motif. (a.k.a. RRM, RBD, or RNP domain); PF00641 Zn-finger in Ran binding protein and others	R	KOG1995	Conserved Zn-finger protein	WP3888 VEGFAVEGFR2 SIGNALING PATHWAY	http://www.wikipathways.org/instance/WP3888_r116782	Transcription factor			G2M CHECKPOINT	https://www.gsea-msigdb.org/gsea/msigdb/cards/HALLMARK_G2M_CHECKPOINT
Q14814	Myocyte-specific enhancer factor 2D OS=Homo sapiens OX=9606 GN=MEF2D PE=1 SV=1	MEF2D	0.66815	0.0371284	None	2731.23	3634.12	2661.23	4277.72	2006.95	3162.63	0.887057	1.1803	0.864322	1.38933	0.651823	1.02717	nucleus	K09262	MEF2D; MADS-box transcription enhancer factor 2D	hsa04928 Parathyroid hormone synthesis, secretion and action; hsa04371 Apelin signaling pathway; hsa04022 cGMP-PKG signaling pathway	GO:0001501 skeletal system development; GO:0001503 ossification; GO:0001649 osteoblast differentiation; GO:0001958 endochondral ossification; GO:0002062 chondrocyte differentiation; GO:0006139 nucleobase-containing compound metabolic process; GO:0006351 transcription, DNA-templated; GO:0006355 regulation of transcription, DNA-templated; GO:0006357 regulation of transcription by RNA polymerase II;…	GO:0005622 intracellular anatomical structure; GO:0005634 nucleus; GO:0005654 nucleoplasm; GO:0005737 cytoplasm; GO:0031974 membrane-enclosed lumen; GO:0031981 nuclear lumen; GO:0043226 organelle; GO:0043227 membrane-bounded organelle; GO:0043229 intracellular organelle; GO:0043231 intracellular membrane-bounded organelle; GO:0043233 organelle lumen; GO:0070013 intracellular organelle lumen;	GO:0000976 transcription cis-regulatory region binding; GO:0000977 RNA polymerase II transcription regulatory region sequence-specific DNA binding; GO:0000978 RNA polymerase II cis-regulatory region sequence-specific DNA binding; GO:0000981 DNA-binding transcription factor activity, RNA polymerase II-specific; GO:0000987 cis-regulatory region sequence-specific DNA binding; GO:0001067 transcriptio…	PF00319; PF12347	PF00319 SRF-type transcription factor (DNA-binding and dimerisation domain); PF12347 Holliday junction regulator protein family C-terminal repeat	K	KOG0014	MADS box transcription factor	WP236 ADIPOGENESIS;WP23 B CELL RECEPTOR SIGNALING PATHWAY;WP2023 CELL DIFFERENTIATION EXPANDED INDEX;WP2029 CELL DIFFERENTIATION INDEX;WP437 EGFEGFR SIGNALING PATHWAY;WP1541 ENERGY METABOLISM;WP4239 EPITHELIAL TO MESENCHYMAL TRANSITION IN COLORECTAL CANCER;WP4659 GASTRIN SIGNALING PATHWAY;WP5087 MALIGNANT PLEURAL MESOTHELIOMA;WP5072 MODULATORS OF TCR SIGNALING AND T CELL ACTIVATION;WP400 P38 MAPK…	http://www.wikipathways.org/instance/WP236_r105873;http://www.wikipathways.org/instance/WP23_r120701;http://www.wikipathways.org/instance/WP2023_r117676;http://www.wikipathways.org/instance/WP2029_r120346;http://www.wikipathways.org/instance/WP437_r120689;http://www.wikipathways.org/instance/WP1541_r117711;http://www.wikipathways.org/instance/WP4239_r118997;http://www.wikipathways.org/instance/WP…	Transcription factor	R-HSA-1266738 Developmental Biology;R-HSA-1592230 Mitochondrial biogenesis;R-HSA-162582 Signal Transduction;R-HSA-166520 Signaling by NTRKs;R-HSA-1852241 Organelle biogenesis and maintenance;R-HSA-187037 Signaling by NTRK1 (TRKA);R-HSA-198725 Nuclear Events (kinase and transcription factor activation);R-HSA-2151201 Transcriptional activation of mitochondrial biogenesis;R-HSA-2262752 Cellular resp…	https://reactome.org/PathwayBrowser/#/R-HSA-1266738;https://reactome.org/PathwayBrowser/#/R-HSA-1592230;https://reactome.org/PathwayBrowser/#/R-HSA-162582;https://reactome.org/PathwayBrowser/#/R-HSA-166520;https://reactome.org/PathwayBrowser/#/R-HSA-1852241;https://reactome.org/PathwayBrowser/#/R-HSA-187037;https://reactome.org/PathwayBrowser/#/R-HSA-198725;https://reactome.org/PathwayBrowser/#/R…	MYOGENESIS	https://www.gsea-msigdb.org/gsea/msigdb/cards/HALLMARK_MYOGENESIS
Q8IY18	Structural maintenance of chromosomes protein 5 OS=Homo sapiens OX=9606 GN=SMC5 PE=1 SV=2	SMC5	0.730035	0.0373154	None	2854.85	3460.23	2740.33	3782.03	3134.39	4715.48	0.828	1.00358	0.794786	1.09691	0.909076	1.36764	nucleus	K22803			GO:0000003 reproduction; GO:0000280 nuclear division; GO:0000706 meiotic DNA double-strand break processing; GO:0000722 telomere maintenance via recombination; GO:0000723 telomere maintenance; GO:0000724 double-strand break repair via homologous recombination; GO:0000725 recombinational repair; GO:0000729 DNA double-strand break processing; GO:0006139 nucleobase-containing compound metabolic proc…	GO:0000228 nuclear chromosome; GO:0000781 chromosome, telomeric region; GO:0000793 condensed chromosome; GO:0000794 condensed nuclear chromosome; GO:0000803 sex chromosome; GO:0005622 intracellular anatomical structure; GO:0005634 nucleus; GO:0005654 nucleoplasm; GO:0005694 chromosome; GO:0016604 nuclear body; GO:0016605 PML body; GO:0016607 nuclear speck; GO:0030054 cell junction; GO:0030915 Smc…	GO:0003676 nucleic acid binding; GO:0003677 DNA binding; GO:0003684 damaged DNA binding; GO:0003824 catalytic activity; GO:0005488 binding; GO:0016462 pyrophosphatase activity; GO:0016787 hydrolase activity; GO:0016817 hydrolase activity, acting on acid anhydrides; GO:0016818 hydrolase activity, acting on acid anhydrides, in phosphorus-containing anhydrides; GO:0016887 ATP hydrolysis activity; GO…	PF02463	PF02463 RecF/RecN/SMC N terminal domain	BDL	KOG0979	Structural maintenance of chromosome protein SMC5/Spr18, SMC superfamily				R-HSA-2990846 SUMOylation;R-HSA-3108214 SUMOylation of DNA damage response and repair proteins;R-HSA-3108232 SUMO E3 ligases SUMOylate target proteins;R-HSA-392499 Metabolism of proteins;R-HSA-597592 Post-translational protein modification	https://reactome.org/PathwayBrowser/#/R-HSA-2990846;https://reactome.org/PathwayBrowser/#/R-HSA-3108214;https://reactome.org/PathwayBrowser/#/R-HSA-3108232;https://reactome.org/PathwayBrowser/#/R-HSA-392499;https://reactome.org/PathwayBrowser/#/R-HSA-597592
Q9HBM0	Vezatin OS=Homo sapiens OX=9606 GN=VEZT PE=1 SV=3	VEZT	0.5897	0.0377359	Down	566.365	1107.6	948.291	1524.35	750.418	1209.11	0.556521	1.08835	0.931808	1.49785	0.737375	1.18809	plasma membrane				GO:0007155 cell adhesion; GO:0007275 multicellular organism development; GO:0009790 embryo development; GO:0009792 embryo development ending in birth or egg hatching; GO:0022610 biological adhesion; GO:0032501 multicellular organismal process; GO:0032502 developmental process; GO:0043009 chordate embryonic development; GO:0048856 anatomical structure development; GO:0098609 cell-cell adhesion;	GO:0001669 acrosomal vesicle; GO:0002139 stereocilia coupling link; GO:0002141 stereocilia ankle link; GO:0002142 stereocilia ankle link complex; GO:0005622 intracellular anatomical structure; GO:0005634 nucleus; GO:0005654 nucleoplasm; GO:0005737 cytoplasm; GO:0005829 cytosol; GO:0005886 plasma membrane; GO:0005912 adherens junction; GO:0012505 endomembrane system; GO:0016020 membrane; GO:003005…
Q9HD23	Magnesium transporter MRS2 homolog, mitochondrial OS=Homo sapiens OX=9606 GN=MRS2 PE=1 SV=1	MRS2	2.0322	0.0209793	Up	1530.35	724.253	1053.9	812.632	1942.51	690.636	1.35945	0.643372	0.936206	0.721882	1.72558	0.61351	mitochondria	K16075			GO:0006082 organic acid metabolic process; GO:0006089 lactate metabolic process; GO:0006810 transport; GO:0006811 ion transport; GO:0006812 cation transport; GO:0006839 mitochondrial transport; GO:0008152 metabolic process; GO:0009987 cellular process; GO:0015693 magnesium ion transport; GO:0019752 carboxylic acid metabolic process; GO:0030001 metal ion transport; GO:0032787 monocarboxylic acid m…	GO:0005622 intracellular anatomical structure; GO:0005737 cytoplasm; GO:0005739 mitochondrion; GO:0005740 mitochondrial envelope; GO:0005743 mitochondrial inner membrane; GO:0016020 membrane; GO:0019866 organelle inner membrane; GO:0031090 organelle membrane; GO:0031966 mitochondrial membrane; GO:0031967 organelle envelope; GO:0031975 envelope; GO:0043226 organelle; GO:0043227 membrane-bounded or…	GO:0005215 transporter activity; GO:0008324 cation transmembrane transporter activity; GO:0015075 ion transmembrane transporter activity; GO:0015095 magnesium ion transmembrane transporter activity; GO:0015318 inorganic molecular entity transmembrane transporter activity; GO:0022857 transmembrane transporter activity; GO:0022890 inorganic cation transmembrane transporter activity; GO:0046873 meta…			P	KOG2662	Magnesium transporters: CorA family				R-HSA-382551 Transport of small molecules;R-HSA-5223345 Miscellaneous transport and binding events	https://reactome.org/PathwayBrowser/#/R-HSA-382551;https://reactome.org/PathwayBrowser/#/R-HSA-5223345
Q9NP77	RNA polymerase II subunit A C-terminal domain phosphatase SSU72 OS=Homo sapiens OX=9606 GN=SSU72 PE=1 SV=1	SSU72	0.812059	0.0385735	None	4621.52	5383.85	3780.27	5492.34	4445.03	4943.87	0.967288	1.12684	0.791213	1.14955	0.930348	1.03476	mitochondria	K15544	SSU72; RNA polymerase II subunit A C-terminal domain phosphatase SSU72 [EC:3.1.3.16]	hsa03015 mRNA surveillance pathway	GO:0006139 nucleobase-containing compound metabolic process; GO:0006351 transcription, DNA-templated; GO:0006353 DNA-templated transcription, termination; GO:0006355 regulation of transcription, DNA-templated; GO:0006357 regulation of transcription by RNA polymerase II; GO:0006366 transcription by RNA polymerase II; GO:0006369 termination of RNA polymerase II transcription; GO:0006378 mRNA polyad…	GO:0005622 intracellular anatomical structure; GO:0005634 nucleus; GO:0005654 nucleoplasm; GO:0005737 cytoplasm; GO:0005829 cytosol; GO:0005847 mRNA cleavage and polyadenylation specificity factor complex; GO:0005849 mRNA cleavage factor complex; GO:0031974 membrane-enclosed lumen; GO:0031981 nuclear lumen; GO:0032991 protein-containing complex; GO:0043226 organelle; GO:0043227 membrane-bounded o…	GO:0003824 catalytic activity; GO:0004721 phosphoprotein phosphatase activity; GO:0004722 protein serine/threonine phosphatase activity; GO:0008420 RNA polymerase II CTD heptapeptide repeat phosphatase activity; GO:0016787 hydrolase activity; GO:0016788 hydrolase activity, acting on ester bonds; GO:0016791 phosphatase activity; GO:0042578 phosphoric ester hydrolase activity; GO:0140096 catalytic …			K	KOG2424	Protein involved in transcription start site selection			Transcription factor	R-HSA-6807505 RNA polymerase II transcribes snRNA genes;R-HSA-73857 RNA Polymerase II Transcription;R-HSA-74160 Gene expression (Transcription)	https://reactome.org/PathwayBrowser/#/R-HSA-6807505;https://reactome.org/PathwayBrowser/#/R-HSA-73857;https://reactome.org/PathwayBrowser/#/R-HSA-74160
P28289	Tropomodulin-1 OS=Homo sapiens OX=9606 GN=TMOD1 PE=1 SV=1	TMOD1	2.06756	0.0368137	Up	12447.9	7490.91	8351.08	4859.52	12397.6	3705.49	1.51642	0.912552	1.01734	0.591993	1.51029	0.451407	cytoplasm	K10370			GO:0001654 eye development; GO:0002064 epithelial cell development; GO:0002088 lens development in camera-type eye; GO:0002119 nematode larval development; GO:0002164 larval development; GO:0003008 system process; GO:0003012 muscle system process; GO:0006928 movement of cell or subcellular component; GO:0006936 muscle contraction; GO:0006996 organelle organization; GO:0007010 cytoskeleton organiz…	GO:0005622 intracellular anatomical structure; GO:0005634 nucleus; GO:0005737 cytoplasm; GO:0005829 cytosol; GO:0005856 cytoskeleton; GO:0005865 striated muscle thin filament; GO:0005884 actin filament; GO:0005938 cell cortex; GO:0015629 actin cytoskeleton; GO:0016020 membrane; GO:0030016 myofibril; GO:0030017 sarcomere; GO:0030863 cortical cytoskeleton; GO:0030864 cortical actin cytoskeleton; GO…	GO:0003779 actin binding; GO:0005488 binding; GO:0005515 protein binding; GO:0005523 tropomyosin binding; GO:0008092 cytoskeletal protein binding; GO:0044877 protein-containing complex binding; GO:0051015 actin filament binding;			Z	KOG3735	Tropomodulin and leiomodulin	WP383 STRIATED MUSCLE CONTRACTION PATHWAY;WP3888 VEGFAVEGFR2 SIGNALING PATHWAY	http://www.wikipathways.org/instance/WP383_r118423;http://www.wikipathways.org/instance/WP3888_r116782		R-HSA-390522 Striated Muscle Contraction;R-HSA-397014 Muscle contraction	https://reactome.org/PathwayBrowser/#/R-HSA-390522;https://reactome.org/PathwayBrowser/#/R-HSA-397014
P15884	Transcription factor 4 OS=Homo sapiens OX=9606 GN=TCF4 PE=1 SV=3	TCF4	0.810614	0.040148	None	1817.72	2424	1985.06	2626.01	2016.01	2128.24	0.839139	1.11902	0.91639	1.21228	0.930678	0.982488	nucleus	K15603			GO:0000003 reproduction; GO:0000122 negative regulation of transcription by RNA polymerase II; GO:0001655 urogenital system development; GO:0001708 cell fate specification; GO:0001709 cell fate determination; GO:0001775 cell activation; GO:0002065 columnar/cuboidal epithelial cell differentiation; GO:0002119 nematode larval development; GO:0002164 larval development; GO:0003006 developmental proc…	GO:0000228 nuclear chromosome; GO:0000785 chromatin; GO:0005622 intracellular anatomical structure; GO:0005634 nucleus; GO:0005667 transcription regulator complex; GO:0005694 chromosome; GO:0005737 cytoplasm; GO:0031974 membrane-enclosed lumen; GO:0031981 nuclear lumen; GO:0032991 protein-containing complex; GO:0043226 organelle; GO:0043227 membrane-bounded organelle; GO:0043228 non-membrane-boun…	GO:0000976 transcription cis-regulatory region binding; GO:0000977 RNA polymerase II transcription regulatory region sequence-specific DNA binding; GO:0000978 RNA polymerase II cis-regulatory region sequence-specific DNA binding; GO:0000981 DNA-binding transcription factor activity, RNA polymerase II-specific; GO:0000987 cis-regulatory region sequence-specific DNA binding; GO:0001067 transcriptio…	PF00010	PF00010 Helix-loop-helix DNA-binding domain	K	KOG3910	Helix loop helix transcription factor	WP2355 CORTICOTROPINRELEASING HORMONE SIGNALING PATHWAY;WP3892 DEVELOPMENT OF PULMONARY DENDRITIC CELLS AND MACROPHAGE SUBSETS;WP2853 ENDODERM DIFFERENTIATION;WP4659 GASTRIN SIGNALING PATHWAY;WP2840 HAIR FOLLICLE DEVELOPMENT CYTODIFFERENTIATION PART 3 OF 3;WP2857 MESODERMAL COMMITMENT PATHWAY;WP2064 NEURAL CREST DIFFERENTIATION;WP3664 REGULATION OF WNT BCATENIN SIGNALING BY SMALL MOLECULE COMPOUN…	http://www.wikipathways.org/instance/WP2355_r120664;http://www.wikipathways.org/instance/WP3892_r120069;http://www.wikipathways.org/instance/WP2853_r116557;http://www.wikipathways.org/instance/WP4659_r116555;http://www.wikipathways.org/instance/WP2840_r117745;http://www.wikipathways.org/instance/WP2857_r118395;http://www.wikipathways.org/instance/WP2064_r117162;http://www.wikipathways.org/instanc…	Transcription factor	R-HSA-1266738 Developmental Biology;R-HSA-525793 Myogenesis	https://reactome.org/PathwayBrowser/#/R-HSA-1266738;https://reactome.org/PathwayBrowser/#/R-HSA-525793
Q9H3Q1	Cdc42 effector protein 4 OS=Homo sapiens OX=9606 GN=CDC42EP4 PE=1 SV=1	CDC42EP4	1.30611	0.0412375	None	3517.71	2299.88	3690.68	2633.91	3019.12	2896.72	1.1688	0.764164	1.22627	0.875149	1.00314	0.962471	mitochondria				GO:0002376 immune system process; GO:0006950 response to stress; GO:0006952 defense response; GO:0006955 immune response; GO:0007154 cell communication; GO:0007165 signal transduction; GO:0007264 small GTPase mediated signal transduction; GO:0007265 Ras protein signal transduction; GO:0007266 Rho protein signal transduction; GO:0008064 regulation of actin polymerization or depolymerization; GO:00…	GO:0005622 intracellular anatomical structure; GO:0005737 cytoplasm; GO:0005856 cytoskeleton; GO:0005886 plasma membrane; GO:0005911 cell-cell junction; GO:0005912 adherens junction; GO:0012505 endomembrane system; GO:0015629 actin cytoskeleton; GO:0015630 microtubule cytoskeleton; GO:0016020 membrane; GO:0030054 cell junction; GO:0030139 endocytic vesicle; GO:0031410 cytoplasmic vesicle; GO:0031…	GO:0005096 GTPase activator activity; GO:0005488 binding; GO:0005515 protein binding; GO:0008047 enzyme activator activity; GO:0019899 enzyme binding; GO:0030234 enzyme regulator activity; GO:0030695 GTPase regulator activity; GO:0031267 small GTPase binding; GO:0051020 GTPase binding; GO:0060589 nucleoside-triphosphatase regulator activity; GO:0098772 molecular function regulator;	PF00786	PF00786 P21-Rho-binding domain							R-HSA-162582 Signal Transduction;R-HSA-194315 Signaling by Rho GTPases;R-HSA-9012999 RHO GTPase cycle;R-HSA-9013148 CDC42 GTPase cycle;R-HSA-9013149 RAC1 GTPase cycle;R-HSA-9013404 RAC2 GTPase cycle;R-HSA-9013406 RHOQ GTPase cycle;R-HSA-9716542 Signaling by Rho GTPases, Miro GTPases and RHOBTB3	https://reactome.org/PathwayBrowser/#/R-HSA-162582;https://reactome.org/PathwayBrowser/#/R-HSA-194315;https://reactome.org/PathwayBrowser/#/R-HSA-9012999;https://reactome.org/PathwayBrowser/#/R-HSA-9013148;https://reactome.org/PathwayBrowser/#/R-HSA-9013149;https://reactome.org/PathwayBrowser/#/R-HSA-9013404;https://reactome.org/PathwayBrowser/#/R-HSA-9013406;https://reactome.org/PathwayBrowser/#…	MITOTIC SPINDLE	https://www.gsea-msigdb.org/gsea/msigdb/cards/HALLMARK_MITOTIC_SPINDLE
Q5JPI9	EEF1A lysine methyltransferase 2 OS=Homo sapiens OX=9606 GN=EEF1AKMT2 PE=1 SV=2	EEF1AKMT2	0.593753	0.0412751	Down	1428.92	2789.69			1681.4	2448.72	0.684617	1.33658			0.805584	1.17322	cytoplasm	K22856			GO:0006464 cellular protein modification process; GO:0006479 protein methylation; GO:0006807 nitrogen compound metabolic process; GO:0008152 metabolic process; GO:0008213 protein alkylation; GO:0009987 cellular process; GO:0018022 peptidyl-lysine methylation; GO:0018193 peptidyl-amino acid modification; GO:0018205 peptidyl-lysine modification; GO:0019538 protein metabolic process; GO:0032259 meth…	GO:0005622 intracellular anatomical structure; GO:0005634 nucleus; GO:0005737 cytoplasm; GO:0005829 cytosol; GO:0043226 organelle; GO:0043227 membrane-bounded organelle; GO:0043229 intracellular organelle; GO:0043231 intracellular membrane-bounded organelle;	GO:0003824 catalytic activity; GO:0008168 methyltransferase activity; GO:0008170 N-methyltransferase activity; GO:0008276 protein methyltransferase activity; GO:0008757 S-adenosylmethionine-dependent methyltransferase activity; GO:0016278 lysine N-methyltransferase activity; GO:0016279 protein-lysine N-methyltransferase activity; GO:0016740 transferase activity; GO:0016741 transferase activity, t…	PF13847	PF13847 Methyltransferase domain	R	KOG1271	Methyltransferases				R-HSA-392499 Metabolism of proteins;R-HSA-597592 Post-translational protein modification;R-HSA-8876725 Protein methylation	https://reactome.org/PathwayBrowser/#/R-HSA-392499;https://reactome.org/PathwayBrowser/#/R-HSA-597592;https://reactome.org/PathwayBrowser/#/R-HSA-8876725
Q9HB71	Calcyclin-binding protein OS=Homo sapiens OX=9606 GN=CACYBP PE=1 SV=2	CACYBP	0.764245	0.0415483	None	17407.6	20882.8	20335.3	24295	15807.9	24892.4	0.844886	1.01356	0.986983	1.17917	0.767243	1.20816	nucleus	K04507	CACYBP; calcyclin binding protein	hsa04310 Wnt signaling pathway	GO:0006275 regulation of DNA replication; GO:0007275 multicellular organism development; GO:0007507 heart development; GO:0007568 aging; GO:0009719 response to endogenous stimulus; GO:0009725 response to hormone; GO:0009888 tissue development; GO:0009889 regulation of biosynthetic process; GO:0009891 positive regulation of biosynthetic process; GO:0009893 positive regulation of metabolic process;…	GO:0000151 ubiquitin ligase complex; GO:0005622 intracellular anatomical structure; GO:0005634 nucleus; GO:0005635 nuclear envelope; GO:0005641 nuclear envelope lumen; GO:0005654 nucleoplasm; GO:0005737 cytoplasm; GO:0005829 cytosol; GO:0012505 endomembrane system; GO:0019005 SCF ubiquitin ligase complex; GO:0030877 beta-catenin destruction complex; GO:0031461 cullin-RING ubiquitin ligase complex…	GO:0005488 binding; GO:0005515 protein binding; GO:0019899 enzyme binding; GO:0019904 protein domain specific binding; GO:0031625 ubiquitin protein ligase binding; GO:0042802 identical protein binding; GO:0042803 protein homodimerization activity; GO:0044389 ubiquitin-like protein ligase binding; GO:0046983 protein dimerization activity;	PF09032; PF04969; PF05002	PF09032 Siah interacting protein, N terminal ; PF04969 CS domain; PF05002 SGS domain	T	KOG3260	Calcyclin-binding protein CacyBP	WP2363 GASTRIC CANCER NETWORK 2	http://www.wikipathways.org/instance/WP2363_r117737				MTORC1 SIGNALING	https://www.gsea-msigdb.org/gsea/msigdb/cards/HALLMARK_MTORC1_SIGNALING
Q9Y217	Myotubularin-related protein 6 OS=Homo sapiens OX=9606 GN=MTMR6 PE=1 SV=3	MTMR6	0.780948	0.0422567	None	5753.14	7593.89	6838.14	7371.69	5090.45	7675.78	0.856056	1.12996	1.0175	1.09689	0.757449	1.14214	cytoplasm	K18083	MTMR6_7_8; myotubularin-related protein 6/7/8 [EC:3.1.3.64 3.1.3.95]	hsa04070 Phosphatidylinositol signaling system; hsa00562 Inositol phosphate metabolism; hsa01100 Metabolic pathways	GO:0000278 mitotic cell cycle; GO:0002119 nematode larval development; GO:0002164 larval development; GO:0006464 cellular protein modification process; GO:0006470 protein dephosphorylation; GO:0006629 lipid metabolic process; GO:0006644 phospholipid metabolic process; GO:0006650 glycerophospholipid metabolic process; GO:0006661 phosphatidylinositol biosynthetic process; GO:0006793 phosphorus meta…	GO:0005622 intracellular anatomical structure; GO:0005634 nucleus; GO:0005635 nuclear envelope; GO:0005737 cytoplasm; GO:0005829 cytosol; GO:0005886 plasma membrane; GO:0012505 endomembrane system; GO:0016020 membrane; GO:0016324 apical plasma membrane; GO:0031967 organelle envelope; GO:0031975 envelope; GO:0032991 protein-containing complex; GO:0043226 organelle; GO:0043227 membrane-bounded orga…	GO:0003824 catalytic activity; GO:0004438 phosphatidylinositol-3-phosphatase activity; GO:0004721 phosphoprotein phosphatase activity; GO:0004722 protein serine/threonine phosphatase activity; GO:0004725 protein tyrosine phosphatase activity; GO:0005215 transporter activity; GO:0005216 ion channel activity; GO:0005227 calcium activated cation channel activity; GO:0005261 cation channel activity; …	PF06602	PF06602 Myotubularin-like phosphatase domain	R	KOG1089	Myotubularin-related phosphatidylinositol 3-phosphate 3-phosphatase MTM6	WP4971 PHOSPHOINOSITIDES METABOLISM	http://www.wikipathways.org/instance/WP4971_r112223		R-HSA-1430728 Metabolism;R-HSA-1483255 PI Metabolism;R-HSA-1483257 Phospholipid metabolism;R-HSA-1660499 Synthesis of PIPs at the plasma membrane;R-HSA-556833 Metabolism of lipids	https://reactome.org/PathwayBrowser/#/R-HSA-1430728;https://reactome.org/PathwayBrowser/#/R-HSA-1483255;https://reactome.org/PathwayBrowser/#/R-HSA-1483257;https://reactome.org/PathwayBrowser/#/R-HSA-1660499;https://reactome.org/PathwayBrowser/#/R-HSA-556833
P52655	Transcription initiation factor IIA subunit 1 OS=Homo sapiens OX=9606 GN=GTF2A1 PE=1 SV=1	GTF2A1	0.61854	0.0428369	Down	3723.58	6987.45	5568.41	5825.48	3627.94	8074.86	0.66084	1.24009	0.988249	1.03387	0.643866	1.43308	cytoplasm	K03122	TFIIA1; transcription initiation factor TFIIA large subunit	hsa03022 Basal transcription factors; hsa05203 Viral carcinogenesis	GO:0006139 nucleobase-containing compound metabolic process; GO:0006351 transcription, DNA-templated; GO:0006352 DNA-templated transcription, initiation; GO:0006355 regulation of transcription, DNA-templated; GO:0006357 regulation of transcription by RNA polymerase II; GO:0006366 transcription by RNA polymerase II; GO:0006367 transcription initiation from RNA polymerase II promoter; GO:0006725 ce…	GO:0000428 DNA-directed RNA polymerase complex; GO:0005622 intracellular anatomical structure; GO:0005634 nucleus; GO:0005654 nucleoplasm; GO:0005667 transcription regulator complex; GO:0005669 transcription factor TFIID complex; GO:0005672 transcription factor TFIIA complex; GO:0005737 cytoplasm; GO:0005829 cytosol; GO:0016591 RNA polymerase II, holoenzyme; GO:0030880 RNA polymerase complex; GO:…	GO:0001091 RNA polymerase II general transcription initiation factor binding; GO:0001094 TFIID-class transcription factor complex binding; GO:0001098 basal transcription machinery binding; GO:0001099 basal RNA polymerase II transcription machinery binding; GO:0003676 nucleic acid binding; GO:0003677 DNA binding; GO:0003712 transcription coregulator activity; GO:0003713 transcription coactivator a…			K	KOG2652	RNA polymerase II transcription initiation factor TFIIA, large chain			Transcription factor	R-HSA-162582 Signal Transduction;R-HSA-162587 HIV Life Cycle;R-HSA-162599 Late Phase of HIV Life Cycle;R-HSA-162906 HIV Infection;R-HSA-1643685 Disease;R-HSA-167161 HIV Transcription Initiation;R-HSA-167162 RNA Polymerase II HIV Promoter Escape;R-HSA-167172 Transcription of the HIV genome;R-HSA-5663205 Infectious disease;R-HSA-674695 RNA Polymerase II Pre-transcription Events;R-HSA-6807505 RNA po…	https://reactome.org/PathwayBrowser/#/R-HSA-162582;https://reactome.org/PathwayBrowser/#/R-HSA-162587;https://reactome.org/PathwayBrowser/#/R-HSA-162599;https://reactome.org/PathwayBrowser/#/R-HSA-162906;https://reactome.org/PathwayBrowser/#/R-HSA-1643685;https://reactome.org/PathwayBrowser/#/R-HSA-167161;https://reactome.org/PathwayBrowser/#/R-HSA-167162;https://reactome.org/PathwayBrowser/#/R-H…
P49917	DNA ligase 4 OS=Homo sapiens OX=9606 GN=LIG4 PE=1 SV=2	LIG4	0.868173	0.0436133	None	2023.95	2414.31	2314.17	2657.29	2224.54	2487.56	0.859925	1.02578	0.983232	1.12901	0.94515	1.0569	cytoplasm	K10777	LIG4; DNA ligase 4 [EC:6.5.1.1]	hsa03450 Non-homologous end-joining	GO:0000012 single strand break repair; GO:0000723 telomere maintenance; GO:0001701 in utero embryonic development; GO:0001775 cell activation; GO:0002200 somatic diversification of immune receptors; GO:0002204 somatic recombination of immunoglobulin genes involved in immune response; GO:0002208 somatic diversification of immunoglobulins involved in immune response; GO:0002244 hematopoietic progen…	GO:0000228 nuclear chromosome; GO:0000781 chromosome, telomeric region; GO:0000793 condensed chromosome; GO:0005622 intracellular anatomical structure; GO:0005634 nucleus; GO:0005654 nucleoplasm; GO:0005694 chromosome; GO:0005737 cytoplasm; GO:0005958 DNA-dependent protein kinase-DNA ligase 4 complex; GO:0031974 membrane-enclosed lumen; GO:0031981 nuclear lumen; GO:0032807 DNA ligase IV complex; …	GO:0000166 nucleotide binding; GO:0003676 nucleic acid binding; GO:0003677 DNA binding; GO:0003824 catalytic activity; GO:0003909 DNA ligase activity; GO:0003910 DNA ligase (ATP) activity; GO:0005488 binding; GO:0005515 protein binding; GO:0005524 ATP binding; GO:0008022 protein C-terminus binding; GO:0016874 ligase activity; GO:0016886 ligase activity, forming phosphoric ester bonds; GO:0017076 …	PF01068	PF01068 ATP dependent DNA ligase domain	L	KOG0966	ATP-dependent DNA ligase IV	WP4946 DNA REPAIR PATHWAYS FULL NETWORK;WP4673 MALE INFERTILITY;WP438 NONHOMOLOGOUS END JOINING	http://www.wikipathways.org/instance/WP4946_r117703;http://www.wikipathways.org/instance/WP4673_r119920;http://www.wikipathways.org/instance/WP438_r119305		R-HSA-162587 HIV Life Cycle;R-HSA-162592 Integration of provirus;R-HSA-162594 Early Phase of HIV Life Cycle;R-HSA-162906 HIV Infection;R-HSA-1643685 Disease;R-HSA-164843 2-LTR circle formation;R-HSA-5663205 Infectious disease;R-HSA-5693532 DNA Double-Strand Break Repair;R-HSA-5693571 Nonhomologous End-Joining (NHEJ);R-HSA-73894 DNA Repair	https://reactome.org/PathwayBrowser/#/R-HSA-162587;https://reactome.org/PathwayBrowser/#/R-HSA-162592;https://reactome.org/PathwayBrowser/#/R-HSA-162594;https://reactome.org/PathwayBrowser/#/R-HSA-162906;https://reactome.org/PathwayBrowser/#/R-HSA-1643685;https://reactome.org/PathwayBrowser/#/R-HSA-164843;https://reactome.org/PathwayBrowser/#/R-HSA-5663205;https://reactome.org/PathwayBrowser/#/R-…
Q86UY6	N-alpha-acetyltransferase 40 OS=Homo sapiens OX=9606 GN=NAA40 PE=1 SV=1	NAA40	0.642751	0.0438849	Down	2605.55	3863.22	1707.06	3071.2	1971.75	2842.87	0.973331	1.44315	0.63769	1.14728	0.736568	1.06198	extracellular	K20794			GO:0006325 chromatin organization; GO:0006464 cellular protein modification process; GO:0006473 protein acetylation; GO:0006474 N-terminal protein amino acid acetylation; GO:0006475 internal protein amino acid acetylation; GO:0006629 lipid metabolic process; GO:0006807 nitrogen compound metabolic process; GO:0006996 organelle organization; GO:0008152 metabolic process; GO:0009987 cellular process…		GO:0003824 catalytic activity; GO:0004402 histone acetyltransferase activity; GO:0004596 peptide alpha-N-acetyltransferase activity; GO:0008080 N-acetyltransferase activity; GO:0010485 H4 histone acetyltransferase activity; GO:0016407 acetyltransferase activity; GO:0016410 N-acyltransferase activity; GO:0016740 transferase activity; GO:0016746 acyltransferase activity; GO:0016747 acyltransferase …			R	KOG2488	Acetyltransferase (GNAT) domain-containing protein	WP702 METAPATHWAY BIOTRANSFORMATION PHASE I AND II	http://www.wikipathways.org/instance/WP702_r106643
P05455	Lupus La protein OS=Homo sapiens OX=9606 GN=SSB PE=1 SV=2	SSB	0.737336	0.0441692	None	29575.7	43524.6	40767.8	50092.5	36514.2	51306.9	0.704794	1.0372	0.971503	1.19371	0.870139	1.22265	nucleus	K11090	LA; lupus La protein	hsa05322 Systemic lupus erythematosus	GO:0000956 nuclear-transcribed mRNA catabolic process; GO:0000966 RNA 5'-end processing; GO:0001682 tRNA 5'-leader removal; GO:0006139 nucleobase-containing compound metabolic process; GO:0006396 RNA processing; GO:0006399 tRNA metabolic process; GO:0006400 tRNA modification; GO:0006401 RNA catabolic process; GO:0006402 mRNA catabolic process; GO:0006403 RNA localization; GO:0006405 RNA export fr…	GO:0000785 chromatin; GO:0000791 euchromatin; GO:0005622 intracellular anatomical structure; GO:0005634 nucleus; GO:0005694 chromosome; GO:0005737 cytoplasm; GO:0032991 protein-containing complex; GO:0043226 organelle; GO:0043227 membrane-bounded organelle; GO:0043228 non-membrane-bounded organelle; GO:0043229 intracellular organelle; GO:0043231 intracellular membrane-bounded organelle; GO:004323…	GO:0000049 tRNA binding; GO:0003676 nucleic acid binding; GO:0003723 RNA binding; GO:0003727 single-stranded RNA binding; GO:0003729 mRNA binding; GO:0005488 binding; GO:0008097 5S rRNA binding; GO:0008098 5S rRNA primary transcript binding; GO:0008187 poly-pyrimidine tract binding; GO:0008266 poly(U) RNA binding; GO:0019843 rRNA binding; GO:0097159 organic cyclic compound binding; GO:1901363 het…	PF05383; PF00076; PF08777	PF05383 La domain; PF00076 RNA recognition motif. (a.k.a. RRM, RBD, or RNP domain); PF08777 RNA binding motif	A	KOG4213	RNA-binding protein La			Transcription factor	R-HSA-73980 RNA Polymerase III Transcription Termination;R-HSA-74158 RNA Polymerase III Transcription;R-HSA-74160 Gene expression (Transcription);R-HSA-749476 RNA Polymerase III Abortive And Retractive Initiation	https://reactome.org/PathwayBrowser/#/R-HSA-73980;https://reactome.org/PathwayBrowser/#/R-HSA-74158;https://reactome.org/PathwayBrowser/#/R-HSA-74160;https://reactome.org/PathwayBrowser/#/R-HSA-749476	MYC TARGETS V1	https://www.gsea-msigdb.org/gsea/msigdb/cards/HALLMARK_MYC_TARGETS_V1
O75175	CCR4-NOT transcription complex subunit 3 OS=Homo sapiens OX=9606 GN=CNOT3 PE=1 SV=1	CNOT3	0.86905	0.0443887	None	5290.97	5587.66	5388.6	5961.22	4936.03	6419.7	0.945261	0.998266	0.962703	1.06501	0.881849	1.14692	nucleus	K12580	CNOT3; CCR4-NOT transcription complex subunit 3	hsa03018 RNA degradation	GO:0000075 cell cycle checkpoint signaling; GO:0000077 DNA damage checkpoint signaling; GO:0000278 mitotic cell cycle; GO:0000288 nuclear-transcribed mRNA catabolic process, deadenylation-dependent decay; GO:0000289 nuclear-transcribed mRNA poly(A) tail shortening; GO:0000956 nuclear-transcribed mRNA catabolic process; GO:0001701 in utero embryonic development; GO:0001824 blastocyst development; …	GO:0000932 P-body; GO:0005622 intracellular anatomical structure; GO:0005737 cytoplasm; GO:0005829 cytosol; GO:0030014 CCR4-NOT complex; GO:0030015 CCR4-NOT core complex; GO:0032991 protein-containing complex; GO:0035770 ribonucleoprotein granule; GO:0036464 cytoplasmic ribonucleoprotein granule; GO:0043226 organelle; GO:0043228 non-membrane-bounded organelle; GO:0043229 intracellular organelle; …	GO:0000175 3'-5'-exoribonuclease activity; GO:0003824 catalytic activity; GO:0004518 nuclease activity; GO:0004527 exonuclease activity; GO:0004532 exoribonuclease activity; GO:0004535 poly(A)-specific ribonuclease activity; GO:0004540 ribonuclease activity; GO:0005488 binding; GO:0005515 protein binding; GO:0008408 3'-5' exonuclease activity; GO:0016787 hydrolase activity; GO:0016788 hydrolase a…			K	KOG2150	CCR4-NOT transcriptional regulation complex, NOT5 subunit			Transcription factor	R-HSA-212436 Generic Transcription Pathway;R-HSA-3700989 Transcriptional Regulation by TP53;R-HSA-429914 Deadenylation-dependent mRNA decay;R-HSA-429947 Deadenylation of mRNA;R-HSA-6791312 TP53 Regulates Transcription of Cell Cycle Genes;R-HSA-6804115 TP53 regulates transcription of additional cell cycle genes whose exact role in the p53 pathway remain uncertain;R-HSA-73857 RNA Polymerase II Tran…	https://reactome.org/PathwayBrowser/#/R-HSA-212436;https://reactome.org/PathwayBrowser/#/R-HSA-3700989;https://reactome.org/PathwayBrowser/#/R-HSA-429914;https://reactome.org/PathwayBrowser/#/R-HSA-429947;https://reactome.org/PathwayBrowser/#/R-HSA-6791312;https://reactome.org/PathwayBrowser/#/R-HSA-6804115;https://reactome.org/PathwayBrowser/#/R-HSA-73857;https://reactome.org/PathwayBrowser/#/R-…
P20933	N(4)-(beta-N-acetylglucosaminyl)-L-asparaginase OS=Homo sapiens OX=9606 GN=AGA PE=1 SV=2	AGA	0.593201	0.0444547	Down	9115.75	14462	10238	12021.5	8884.29	21119.3	0.721175	1.14413	0.809959	0.951058	0.702863	1.67081	extracellular	K01444	AGA; N4-(beta-N-acetylglucosaminyl)-L-asparaginase [EC:3.5.1.26]	hsa04142 Lysosome; hsa00511 Other glycan degradation	GO:0001775 cell activation; GO:0002252 immune effector process; GO:0002263 cell activation involved in immune response; GO:0002274 myeloid leukocyte activation; GO:0002275 myeloid cell activation involved in immune response; GO:0002283 neutrophil activation involved in immune response; GO:0002366 leukocyte activation involved in immune response; GO:0002376 immune system process; GO:0002443 leukoc…	GO:0000323 lytic vacuole; GO:0005576 extracellular region; GO:0005615 extracellular space; GO:0005622 intracellular anatomical structure; GO:0005737 cytoplasm; GO:0005764 lysosome; GO:0005766 primary lysosome; GO:0005773 vacuole; GO:0005775 vacuolar lumen; GO:0005783 endoplasmic reticulum; GO:0012505 endomembrane system; GO:0030141 secretory granule; GO:0031410 cytoplasmic vesicle; GO:0031974 mem…	GO:0003824 catalytic activity; GO:0003948 N4-(beta-N-acetylglucosaminyl)-L-asparaginase activity; GO:0005488 binding; GO:0005515 protein binding; GO:0016787 hydrolase activity; GO:0016810 hydrolase activity, acting on carbon-nitrogen (but not peptide) bonds; GO:0016811 hydrolase activity, acting on carbon-nitrogen (but not peptide) bonds, in linear amides; GO:0043621 protein self-association;	PF01112	PF01112 Asparaginase	E	KOG1593	Asparaginase				R-HSA-168249 Innate Immune System;R-HSA-168256 Immune System;R-HSA-6798695 Neutrophil degranulation	https://reactome.org/PathwayBrowser/#/R-HSA-168249;https://reactome.org/PathwayBrowser/#/R-HSA-168256;https://reactome.org/PathwayBrowser/#/R-HSA-6798695
Q9Y6H1	Coiled-coil-helix-coiled-coil-helix domain-containing protein 2 OS=Homo sapiens OX=9606 GN=CHCHD2 PE=1 SV=1	CHCHD2	0.848375	0.0444869	None	4802.79	5038.78	4882.03	5719.01	4386.94	5828.94	0.939927	0.986111	0.955435	1.11924	0.858543	1.14075	mitochondria	K22758			GO:0006355 regulation of transcription, DNA-templated; GO:0006357 regulation of transcription by RNA polymerase II; GO:0006996 organelle organization; GO:0007005 mitochondrion organization; GO:0009889 regulation of biosynthetic process; GO:0009891 positive regulation of biosynthetic process; GO:0009893 positive regulation of metabolic process; GO:0009987 cellular process; GO:0010468 regulation of…	GO:0005622 intracellular anatomical structure; GO:0005634 nucleus; GO:0005737 cytoplasm; GO:0005739 mitochondrion; GO:0005740 mitochondrial envelope; GO:0005758 mitochondrial intermembrane space; GO:0031967 organelle envelope; GO:0031970 organelle envelope lumen; GO:0031974 membrane-enclosed lumen; GO:0031975 envelope; GO:0043226 organelle; GO:0043227 membrane-bounded organelle; GO:0043229 intrac…	GO:0003676 nucleic acid binding; GO:0003677 DNA binding; GO:0005488 binding; GO:0005515 protein binding; GO:0008134 transcription factor binding; GO:0043565 sequence-specific DNA binding; GO:0097159 organic cyclic compound binding; GO:1901363 heterocyclic compound binding;	PF06747	PF06747 CHCH domain	S	KOG4090	Uncharacterized conserved protein				R-HSA-1268020 Mitochondrial protein import;R-HSA-9609507 Protein localization	https://reactome.org/PathwayBrowser/#/R-HSA-1268020;https://reactome.org/PathwayBrowser/#/R-HSA-9609507
Q7Z7F0	KH homology domain-containing protein 4 OS=Homo sapiens OX=9606 GN=KHDC4 PE=1 SV=1	KHDC4	0.728629	0.0447076	None	917.916	972.515	776.867	1073.48	656.594	1181.13	0.987271	1.046	0.835565	1.15459	0.706205	1.27037	nucleus				GO:0000245 spliceosomal complex assembly; GO:0000375 RNA splicing, via transesterification reactions; GO:0000377 RNA splicing, via transesterification reactions with bulged adenosine as nucleophile; GO:0000398 mRNA splicing, via spliceosome; GO:0006139 nucleobase-containing compound metabolic process; GO:0006376 mRNA splice site selection; GO:0006396 RNA processing; GO:0006397 mRNA processing; GO…	GO:0005622 intracellular anatomical structure; GO:0005634 nucleus; GO:0005737 cytoplasm; GO:0043226 organelle; GO:0043227 membrane-bounded organelle; GO:0043229 intracellular organelle; GO:0043231 intracellular membrane-bounded organelle;	GO:0003676 nucleic acid binding; GO:0003723 RNA binding; GO:0005488 binding; GO:0097159 organic cyclic compound binding; GO:1901363 heterocyclic compound binding;			A	KOG1960	Predicted RNA-binding protein, contains KH domains
Q7Z6E9	E3 ubiquitin-protein ligase RBBP6 OS=Homo sapiens OX=9606 GN=RBBP6 PE=1 SV=1	RBBP6	2.10949	0.0132458	Up	2944.35	1677.39	3828.48	1770.47		1368.12	1.27034	0.723711	1.6518	0.76387		0.590276	nucleus	K10624			GO:0000209 protein polyubiquitination; GO:0001654 eye development; GO:0001701 in utero embryonic development; GO:0001745 compound eye morphogenesis; GO:0006275 regulation of DNA replication; GO:0006464 cellular protein modification process; GO:0006508 proteolysis; GO:0006511 ubiquitin-dependent protein catabolic process; GO:0006807 nitrogen compound metabolic process; GO:0006915 apoptotic process…	GO:0005622 intracellular anatomical structure; GO:0005634 nucleus; GO:0005654 nucleoplasm; GO:0005694 chromosome; GO:0005730 nucleolus; GO:0005737 cytoplasm; GO:0005815 microtubule organizing center; GO:0005829 cytosol; GO:0005856 cytoskeleton; GO:0015630 microtubule cytoskeleton; GO:0016604 nuclear body; GO:0016607 nuclear speck; GO:0031974 membrane-enclosed lumen; GO:0031981 nuclear lumen; GO:0…	GO:0003824 catalytic activity; GO:0004842 ubiquitin-protein transferase activity; GO:0005488 binding; GO:0005515 protein binding; GO:0008270 zinc ion binding; GO:0016740 transferase activity; GO:0019787 ubiquitin-like protein transferase activity; GO:0019899 enzyme binding; GO:0019900 kinase binding; GO:0019901 protein kinase binding; GO:0043167 ion binding; GO:0043169 cation binding; GO:0046872 …	PF08783; PF13696; PF04564	PF08783 DWNN domain; PF13696 Zinc knuckle; PF04564 U-box domain	O	KOG0314	Predicted E3 ubiquitin ligase				R-HSA-1280218 Adaptive Immune System;R-HSA-162582 Signal Transduction;R-HSA-168256 Immune System;R-HSA-194315 Signaling by Rho GTPases;R-HSA-9012999 RHO GTPase cycle;R-HSA-9013422 RHOBTB1 GTPase cycle;R-HSA-9706574 RHOBTB GTPase Cycle;R-HSA-9716542 Signaling by Rho GTPases, Miro GTPases and RHOBTB3;R-HSA-983168 Antigen processing: Ubiquitination & Proteasome degradation;R-HSA-983169 Class I MHC m…	https://reactome.org/PathwayBrowser/#/R-HSA-1280218;https://reactome.org/PathwayBrowser/#/R-HSA-162582;https://reactome.org/PathwayBrowser/#/R-HSA-168256;https://reactome.org/PathwayBrowser/#/R-HSA-194315;https://reactome.org/PathwayBrowser/#/R-HSA-9012999;https://reactome.org/PathwayBrowser/#/R-HSA-9013422;https://reactome.org/PathwayBrowser/#/R-HSA-9706574;https://reactome.org/PathwayBrowser/#/…
Q8TBB5	Kelch domain-containing protein 4 OS=Homo sapiens OX=9606 GN=KLHDC4 PE=1 SV=1	KLHDC4	0.62579	0.0450457	Down	1642.39	1995.1	1667.94	2468.97	1605.28	3390.98	0.771639	0.937352	0.783643	1.15999	0.754204	1.59317	nucleus									R	KOG1230	Protein containing repeated kelch motifs
Q8NB37	Glutamine amidotransferase-like class 1 domain-containing protein 1 OS=Homo sapiens OX=9606 GN=GATD1 PE=1 SV=1	GATD1	0.713367	0.0451317	None	11724.4	20672	13561.9	14763.8	11411.6	16007.4	0.798111	1.4072	0.923195	1.00501	0.776818	1.08967	extracellular
Q92564	DCN1-like protein 4 OS=Homo sapiens OX=9606 GN=DCUN1D4 PE=1 SV=2	DCUN1D4	0.422071	0.0451461	Down	383.152	793.681	544.247	1147.2	202.427	735.983	0.603914	1.25098	0.857827	1.80819	0.31906	1.16004	nucleus	K17824			GO:0006464 cellular protein modification process; GO:0006807 nitrogen compound metabolic process; GO:0008152 metabolic process; GO:0009892 negative regulation of metabolic process; GO:0009893 positive regulation of metabolic process; GO:0009987 cellular process; GO:0010604 positive regulation of macromolecule metabolic process; GO:0010605 negative regulation of macromolecule metabolic process; GO…	GO:0000151 ubiquitin ligase complex; GO:0005622 intracellular anatomical structure; GO:0005634 nucleus; GO:0032991 protein-containing complex; GO:0043226 organelle; GO:0043227 membrane-bounded organelle; GO:0043229 intracellular organelle; GO:0043231 intracellular membrane-bounded organelle; GO:1902494 catalytic complex; GO:1990234 transferase complex;	GO:0005488 binding; GO:0005515 protein binding; GO:0019899 enzyme binding; GO:0031624 ubiquitin conjugating enzyme binding; GO:0032182 ubiquitin-like protein binding; GO:0044390 ubiquitin-like protein conjugating enzyme binding; GO:0097602 cullin family protein binding;			S	KOG3077	Uncharacterized conserved protein				R-HSA-392499 Metabolism of proteins;R-HSA-597592 Post-translational protein modification;R-HSA-8951664 Neddylation	https://reactome.org/PathwayBrowser/#/R-HSA-392499;https://reactome.org/PathwayBrowser/#/R-HSA-597592;https://reactome.org/PathwayBrowser/#/R-HSA-8951664
P16112	Aggrecan core protein OS=Homo sapiens OX=9606 GN=ACAN PE=1 SV=3	ACAN	2.12527	0.0447111	Up	6513.91	3779.14	5332.94	3974.67	11718.4	3334.31	1.12784	0.654333	0.923363	0.688188	2.02896	0.577314	extracellular	K06792			GO:0001501 skeletal system development; GO:0001502 cartilage condensation; GO:0001503 ossification; GO:0002062 chondrocyte differentiation; GO:0002063 chondrocyte development; GO:0006022 aminoglycan metabolic process; GO:0006023 aminoglycan biosynthetic process; GO:0006024 glycosaminoglycan biosynthetic process; GO:0006026 aminoglycan catabolic process; GO:0006027 glycosaminoglycan catabolic proc…	GO:0000323 lytic vacuole; GO:0005576 extracellular region; GO:0005604 basement membrane; GO:0005615 extracellular space; GO:0005622 intracellular anatomical structure; GO:0005737 cytoplasm; GO:0005764 lysosome; GO:0005773 vacuole; GO:0005775 vacuolar lumen; GO:0005794 Golgi apparatus; GO:0005796 Golgi lumen; GO:0012505 endomembrane system; GO:0031012 extracellular matrix; GO:0031974 membrane-encl…	GO:0005198 structural molecule activity; GO:0005201 extracellular matrix structural constituent; GO:0005488 binding; GO:0005509 calcium ion binding; GO:0005539 glycosaminoglycan binding; GO:0005540 hyaluronic acid binding; GO:0031406 carboxylic acid binding; GO:0036094 small molecule binding; GO:0043167 ion binding; GO:0043168 anion binding; GO:0043169 cation binding; GO:0043177 organic acid bind…	PF07686; PF00193; PF00059; PF00084	PF07686 Immunoglobulin V-set domain; PF00193 Extracellular link domain; PF00059 Lectin C-type domain; PF00084 Sushi repeat (SCR repeat)							R-HSA-1430728 Metabolism;R-HSA-1474228 Degradation of the extracellular matrix;R-HSA-1474244 Extracellular matrix organization;R-HSA-1630316 Glycosaminoglycan metabolism;R-HSA-1638074 Keratan sulfate/keratin metabolism;R-HSA-1643685 Disease;R-HSA-2022854 Keratan sulfate biosynthesis;R-HSA-2022857 Keratan sulfate degradation;R-HSA-3000178 ECM proteoglycans;R-HSA-3560782 Diseases associated with gl…	https://reactome.org/PathwayBrowser/#/R-HSA-1430728;https://reactome.org/PathwayBrowser/#/R-HSA-1474228;https://reactome.org/PathwayBrowser/#/R-HSA-1474244;https://reactome.org/PathwayBrowser/#/R-HSA-1630316;https://reactome.org/PathwayBrowser/#/R-HSA-1638074;https://reactome.org/PathwayBrowser/#/R-HSA-1643685;https://reactome.org/PathwayBrowser/#/R-HSA-2022854;https://reactome.org/PathwayBrowser…
Q99572	P2X purinoceptor 7 OS=Homo sapiens OX=9606 GN=P2RX7 PE=1 SV=4	P2RX7	0.583145	0.0472285	Down	1829.89	4207.8	3530.05	5203.4	2680.51	4376.88	0.502981	1.1566	0.970304	1.43026	0.736791	1.20307	plasma membrane	K05220	P2RX7; P2X purinoceptor 7	hsa04080 Neuroactive ligand-receptor interaction; hsa04621 NOD-like receptor signaling pathway; hsa04020 Calcium signaling pathway	GO:0000902 cell morphogenesis; GO:0001501 skeletal system development; GO:0001505 regulation of neurotransmitter levels; GO:0001508 action potential; GO:0001775 cell activation; GO:0001776 leukocyte homeostasis; GO:0001817 regulation of cytokine production; GO:0001819 positive regulation of cytokine production; GO:0001845 phagolysosome assembly; GO:0001894 tissue homeostasis; GO:0001910 regulatio…	GO:0005622 intracellular anatomical structure; GO:0005634 nucleus; GO:0005635 nuclear envelope; GO:0005637 nuclear inner membrane; GO:0005639 integral component of nuclear inner membrane; GO:0005737 cytoplasm; GO:0005886 plasma membrane; GO:0005887 integral component of plasma membrane; GO:0005911 cell-cell junction; GO:0009897 external side of plasma membrane; GO:0009986 cell surface; GO:0012505…	GO:0000166 nucleotide binding; GO:0000287 magnesium ion binding; GO:0001530 lipopolysaccharide binding; GO:0001614 purinergic nucleotide receptor activity; GO:0004888 transmembrane signaling receptor activity; GO:0004931 extracellularly ATP-gated cation channel activity; GO:0005102 signaling receptor binding; GO:0005215 transporter activity; GO:0005216 ion channel activity; GO:0005230 extracellul…						WP4900 PURINERGIC SIGNALING	http://www.wikipathways.org/instance/WP4900_r110333		R-HSA-109582 Hemostasis;R-HSA-139853 Elevation of cytosolic Ca2+ levels;R-HSA-1643685 Disease;R-HSA-168249 Innate Immune System;R-HSA-168256 Immune System;R-HSA-168643 Nucleotide-binding domain, leucine rich repeat containing receptor (NLR) signaling pathways;R-HSA-418346 Platelet homeostasis;R-HSA-418360 Platelet calcium homeostasis;R-HSA-5663205 Infectious disease;R-HSA-622312 Inflammasomes;R-H…	https://reactome.org/PathwayBrowser/#/R-HSA-109582;https://reactome.org/PathwayBrowser/#/R-HSA-139853;https://reactome.org/PathwayBrowser/#/R-HSA-1643685;https://reactome.org/PathwayBrowser/#/R-HSA-168249;https://reactome.org/PathwayBrowser/#/R-HSA-168256;https://reactome.org/PathwayBrowser/#/R-HSA-168643;https://reactome.org/PathwayBrowser/#/R-HSA-418346;https://reactome.org/PathwayBrowser/#/R-H…	INFLAMMATORY RESPONSE	https://www.gsea-msigdb.org/gsea/msigdb/cards/HALLMARK_INFLAMMATORY_RESPONSE
Q9BQE3	Tubulin alpha-1C chain OS=Homo sapiens OX=9606 GN=TUBA1C PE=1 SV=1	TUBA1C	0.937501	0.0478867	None	466365	515201	498744	527242	497398	517563	0.925783	1.02273	0.990058	1.04663	0.987386	1.02742	cytoskeleton	K07374	TUBA; tubulin alpha	hsa05016 Huntington disease; hsa04540 Gap junction; hsa04530 Tight junction; hsa05012 Parkinson disease; hsa05010 Alzheimer disease; hsa05132 Salmonella infection; hsa04145 Phagosome; hsa05130 Pathogenic Escherichia coli infection; hsa04210 Apoptosis; hsa05022 Pathways of neurodegeneration - multiple diseases; hsa05014 Amyotrophic lateral sclerosis; hsa05020 Prion disease	GO:0006810 transport; GO:0007017 microtubule-based process; GO:0009987 cellular process; GO:0030705 cytoskeleton-dependent intracellular transport; GO:0046907 intracellular transport; GO:0051179 localization; GO:0051234 establishment of localization; GO:0051301 cell division; GO:0051641 cellular localization; GO:0051649 establishment of localization in cell;	GO:0005622 intracellular anatomical structure; GO:0005634 nucleus; GO:0005737 cytoplasm; GO:0005856 cytoskeleton; GO:0005874 microtubule; GO:0005881 cytoplasmic microtubule; GO:0015630 microtubule cytoskeleton; GO:0016020 membrane; GO:0043226 organelle; GO:0043227 membrane-bounded organelle; GO:0043228 non-membrane-bounded organelle; GO:0043229 intracellular organelle; GO:0043231 intracellular me…	GO:0005198 structural molecule activity;	PF00091; PF03953	PF00091 Tubulin/FtsZ family, GTPase domain; PF03953 Tubulin C-terminal domain	Z	KOG1376	Alpha tubulin	WP5124 ALZHEIMERS DISEASE;WP2059 ALZHEIMERS DISEASE AND MIRNA EFFECTS;WP2359 PARKINUBIQUITIN PROTEASOMAL SYSTEM PATHWAY;WP2272 PATHOGENIC ESCHERICHIA COLI INFECTION;WP3888 VEGFAVEGFR2 SIGNALING PATHWAY	http://www.wikipathways.org/instance/WP5124_r119432;http://www.wikipathways.org/instance/WP2059_r119468;http://www.wikipathways.org/instance/WP2359_r119918;http://www.wikipathways.org/instance/WP2272_r118427;http://www.wikipathways.org/instance/WP3888_r116782		R-HSA-109582 Hemostasis;R-HSA-112314 Neurotransmitter receptors and postsynaptic signal transmission;R-HSA-112315 Transmission across Chemical Synapses;R-HSA-112316 Neuronal System;R-HSA-1266738 Developmental Biology;R-HSA-1280218 Adaptive Immune System;R-HSA-1445148 Translocation of SLC2A4 (GLUT4) to the plasma membrane;R-HSA-157858 Gap junction trafficking and regulation;R-HSA-162582 Signal Tra…
Q8WZ42	Titin OS=Homo sapiens OX=9606 GN=TTN PE=1 SV=4	TTN	2.64254	0.0400862	Up	8098.25	3383.09	4916.49	3844.51	11138	1912.37	1.45946	0.609699	0.886048	0.692856	2.00729	0.344647		K12567	TTN; titin [EC:2.7.11.1]	hsa05410 Hypertrophic cardiomyopathy; hsa05414 Dilated cardiomyopathy	GO:0000070 mitotic sister chromatid segregation; GO:0000278 mitotic cell cycle; GO:0000280 nuclear division; GO:0000819 sister chromatid segregation; GO:0001701 in utero embryonic development; GO:0001756 somitogenesis; GO:0001932 regulation of protein phosphorylation; GO:0002576 platelet degranulation; GO:0002791 regulation of peptide secretion; GO:0002793 positive regulation of peptide secretion…	GO:0000228 nuclear chromosome; GO:0000793 condensed chromosome; GO:0000794 condensed nuclear chromosome; GO:0005576 extracellular region; GO:0005622 intracellular anatomical structure; GO:0005634 nucleus; GO:0005694 chromosome; GO:0005737 cytoplasm; GO:0005829 cytosol; GO:0005856 cytoskeleton; GO:0005859 muscle myosin complex; GO:0005865 striated muscle thin filament; GO:0015629 actin cytoskeleto…	GO:0002020 protease binding; GO:0003779 actin binding; GO:0003824 catalytic activity; GO:0004672 protein kinase activity; GO:0004674 protein serine/threonine kinase activity; GO:0004713 protein tyrosine kinase activity; GO:0005198 structural molecule activity; GO:0005200 structural constituent of cytoskeleton; GO:0005488 binding; GO:0005509 calcium ion binding; GO:0005515 protein binding; GO:0005…	PF07679; PF09042; PF18362; PF00041; PF00069	PF07679 Immunoglobulin I-set domain; PF09042 Titin Z; PF18362 Tri-helix bundle domain; PF00041 Fibronectin type III domain; PF00069 Protein kinase domain	RP	KOG4475	FOG: Immunoglobin and related proteins	WP383 STRIATED MUSCLE CONTRACTION PATHWAY	http://www.wikipathways.org/instance/WP383_r118423		R-HSA-109582 Hemostasis;R-HSA-114608 Platelet degranulation ;R-HSA-390522 Striated Muscle Contraction;R-HSA-397014 Muscle contraction;R-HSA-76002 Platelet activation, signaling and aggregation;R-HSA-76005 Response to elevated platelet cytosolic Ca2+	https://reactome.org/PathwayBrowser/#/R-HSA-109582;https://reactome.org/PathwayBrowser/#/R-HSA-114608;https://reactome.org/PathwayBrowser/#/R-HSA-390522;https://reactome.org/PathwayBrowser/#/R-HSA-397014;https://reactome.org/PathwayBrowser/#/R-HSA-76002;https://reactome.org/PathwayBrowser/#/R-HSA-76005
O14910	Protein lin-7 homolog A OS=Homo sapiens OX=9606 GN=LIN7A PE=1 SV=2	LIN7A	0.581117	0.0483905	Down	1840.13	3172.2	1074.56	2626.8	1753.46	2234.06	0.86927	1.49853	0.507618	1.24089	0.828327	1.05536	cytoplasm	K19931			GO:0001505 regulation of neurotransmitter levels; GO:0006810 transport; GO:0006836 neurotransmitter transport; GO:0006887 exocytosis; GO:0007154 cell communication; GO:0007163 establishment or maintenance of cell polarity; GO:0007267 cell-cell signaling; GO:0007268 chemical synaptic transmission; GO:0007269 neurotransmitter secretion; GO:0007275 multicellular organism development; GO:0007423 sens…	GO:0005886 plasma membrane; GO:0005911 cell-cell junction; GO:0005912 adherens junction; GO:0016020 membrane; GO:0016323 basolateral plasma membrane; GO:0030054 cell junction; GO:0032991 protein-containing complex; GO:0045202 synapse; GO:0070161 anchoring junction; GO:0071944 cell periphery; GO:0097025 MPP7-DLG1-LIN7 complex; GO:0098590 plasma membrane region; GO:0098796 membrane protein complex;…	GO:0005488 binding; GO:0005515 protein binding; GO:0019904 protein domain specific binding; GO:0030165 PDZ domain binding; GO:0097016 L27 domain binding;	PF02828; PF00595	PF02828 L27 domain; PF00595 PDZ domain	W	KOG3550	Receptor targeting protein Lin-7				R-HSA-112310 Neurotransmitter release cycle;R-HSA-112314 Neurotransmitter receptors and postsynaptic signal transmission;R-HSA-112315 Transmission across Chemical Synapses;R-HSA-112316 Neuronal System;R-HSA-212676 Dopamine Neurotransmitter Release Cycle;R-HSA-442755 Activation of NMDA receptors and postsynaptic events;R-HSA-6794361 Neurexins and neuroligins;R-HSA-6794362 Protein-protein interacti…	https://reactome.org/PathwayBrowser/#/R-HSA-112310;https://reactome.org/PathwayBrowser/#/R-HSA-112314;https://reactome.org/PathwayBrowser/#/R-HSA-112315;https://reactome.org/PathwayBrowser/#/R-HSA-112316;https://reactome.org/PathwayBrowser/#/R-HSA-212676;https://reactome.org/PathwayBrowser/#/R-HSA-442755;https://reactome.org/PathwayBrowser/#/R-HSA-6794361;https://reactome.org/PathwayBrowser/#/R-H…
Q9NV06	DDB1- and CUL4-associated factor 13 OS=Homo sapiens OX=9606 GN=DCAF13 PE=1 SV=2	DCAF13	0.756403	0.0484354	None	3239.38	3887.72	3435.03	5304.99	3679.54	4495.7	0.808418	0.970218	0.857244	1.32391	0.918264	1.12194	nucleus	K11806			GO:0000462 maturation of SSU-rRNA from tricistronic rRNA transcript (SSU-rRNA, 5.8S rRNA, LSU-rRNA); GO:0006139 nucleobase-containing compound metabolic process; GO:0006364 rRNA processing; GO:0006396 RNA processing; GO:0006464 cellular protein modification process; GO:0006725 cellular aromatic compound metabolic process; GO:0006807 nitrogen compound metabolic process; GO:0008152 metabolic proces…	GO:0000151 ubiquitin ligase complex; GO:0005622 intracellular anatomical structure; GO:0005634 nucleus; GO:0005654 nucleoplasm; GO:0005730 nucleolus; GO:0005737 cytoplasm; GO:0005813 centrosome; GO:0005815 microtubule organizing center; GO:0005829 cytosol; GO:0005856 cytoskeleton; GO:0015630 microtubule cytoskeleton; GO:0030054 cell junction; GO:0030684 preribosome; GO:0031461 cullin-RING ubiquit…	GO:0005102 signaling receptor binding; GO:0005488 binding; GO:0005515 protein binding; GO:0008134 transcription factor binding; GO:0030331 estrogen receptor binding; GO:0051427 hormone receptor binding;			A	KOG0268	Sof1-like rRNA processing protein (contains WD40 repeats)				R-HSA-392499 Metabolism of proteins;R-HSA-597592 Post-translational protein modification;R-HSA-6790901 rRNA modification in the nucleus and cytosol;R-HSA-6791226 Major pathway of rRNA processing in the nucleolus and cytosol;R-HSA-72312 rRNA processing;R-HSA-8868773 rRNA processing in the nucleus and cytosol;R-HSA-8951664 Neddylation;R-HSA-8953854 Metabolism of RNA	https://reactome.org/PathwayBrowser/#/R-HSA-392499;https://reactome.org/PathwayBrowser/#/R-HSA-597592;https://reactome.org/PathwayBrowser/#/R-HSA-6790901;https://reactome.org/PathwayBrowser/#/R-HSA-6791226;https://reactome.org/PathwayBrowser/#/R-HSA-72312;https://reactome.org/PathwayBrowser/#/R-HSA-8868773;https://reactome.org/PathwayBrowser/#/R-HSA-8951664;https://reactome.org/PathwayBrowser/#/R…
Q7RTY7	Ovochymase-1 OS=Homo sapiens OX=9606 GN=OVCH1 PE=2 SV=2	OVCH1	138.385	0.00490049	Up	268779	3401.96		2911.19	374846	663.304	2.06562	0.0261447		0.0223731	2.88077	0.00509762	extracellular	K01362						PF00089; PF00431	PF00089 Trypsin; PF00431 CUB domain	E	KOG3627	Trypsin
O43379	WD repeat-containing protein 62 OS=Homo sapiens OX=9606 GN=WDR62 PE=1 SV=4	WDR62	1.22166	0.048716	None		510.895	585.579		626.67	481.4		0.926985	1.06249		1.13705	0.873469	nucleus	K21762			GO:0000226 microtubule cytoskeleton organization; GO:0000278 mitotic cell cycle; GO:0001817 regulation of cytokine production; GO:0001818 negative regulation of cytokine production; GO:0002791 regulation of peptide secretion; GO:0002792 negative regulation of peptide secretion; GO:0002831 regulation of response to biotic stimulus; GO:0002832 negative regulation of response to biotic stimulus; GO:…	GO:0000922 spindle pole; GO:0005622 intracellular anatomical structure; GO:0005634 nucleus; GO:0005681 spliceosomal complex; GO:0005682 U5 snRNP; GO:0005737 cytoplasm; GO:0005813 centrosome; GO:0005815 microtubule organizing center; GO:0005819 spindle; GO:0005829 cytosol; GO:0005856 cytoskeleton; GO:0015630 microtubule cytoskeleton; GO:0030532 small nuclear ribonucleoprotein complex; GO:0031021 i…	GO:0003676 nucleic acid binding; GO:0003723 RNA binding; GO:0005488 binding; GO:0097159 organic cyclic compound binding; GO:1901363 heterocyclic compound binding;			S	KOG1408	WD40 repeat protein
Q9NVT9	Armadillo repeat-containing protein 1 OS=Homo sapiens OX=9606 GN=ARMC1 PE=1 SV=1	ARMC1	1.28169	0.0495181	None	4474.11	3610.86	4220.87	3922.7	4738.88	2947.77	1.12249	0.905916	1.05896	0.984153	1.18892	0.739556	nucleus	K17306				GO:0005622 intracellular anatomical structure; GO:0005634 nucleus; GO:0005737 cytoplasm; GO:0043226 organelle; GO:0043227 membrane-bounded organelle; GO:0043229 intracellular organelle; GO:0043231 intracellular membrane-bounded organelle;
P39687	Acidic leucine-rich nuclear phosphoprotein 32 family member A OS=Homo sapiens OX=9606 GN=ANP32A PE=1 SV=1	ANP32A	0.744395	0.0498828	None	49988.7	65194.4	52412.2	62775	37244.5	59626.4	0.916548	1.19535	0.960983	1.15099	0.682882	1.09326	cytoplasm	K18646			GO:0006323 DNA packaging; GO:0006325 chromatin organization; GO:0006333 chromatin assembly or disassembly; GO:0006334 nucleosome assembly; GO:0006338 chromatin remodeling; GO:0006810 transport; GO:0006913 nucleocytoplasmic transport; GO:0006996 organelle organization; GO:0007017 microtubule-based process; GO:0007154 cell communication; GO:0007165 signal transduction; GO:0007275 multicellular orga…	GO:0005622 intracellular anatomical structure; GO:0005634 nucleus; GO:0005654 nucleoplasm; GO:0005737 cytoplasm; GO:0005783 endoplasmic reticulum; GO:0005829 cytosol; GO:0005856 cytoskeleton; GO:0005875 microtubule associated complex; GO:0012505 endomembrane system; GO:0015630 microtubule cytoskeleton; GO:0016363 nuclear matrix; GO:0031974 membrane-enclosed lumen; GO:0031981 nuclear lumen; GO:003…	GO:0005102 signaling receptor binding; GO:0005178 integrin binding; GO:0005488 binding; GO:0005515 protein binding; GO:0008017 microtubule binding; GO:0008022 protein C-terminus binding; GO:0008092 cytoskeletal protein binding; GO:0015631 tubulin binding; GO:0042393 histone binding; GO:0044877 protein-containing complex binding; GO:0050839 cell adhesion molecule binding;			DR	KOG2739	Leucine-rich acidic nuclear protein	WP4754 IL18 SIGNALING PATHWAY	http://www.wikipathways.org/instance/WP4754_r115147		R-HSA-450520 HuR (ELAVL1) binds and stabilizes mRNA;R-HSA-450531 Regulation of mRNA stability by proteins that bind AU-rich elements;R-HSA-8953854 Metabolism of RNA	https://reactome.org/PathwayBrowser/#/R-HSA-450520;https://reactome.org/PathwayBrowser/#/R-HSA-450531;https://reactome.org/PathwayBrowser/#/R-HSA-8953854
P36954	DNA-directed RNA polymerase II subunit RPB9 OS=Homo sapiens OX=9606 GN=POLR2I PE=1 SV=1	POLR2I	0.736433	0.0505617	None	2987.81	3887.27	3714.84	4520.05	2585.37	4204.86	0.818571	1.065	1.01776	1.23836	0.708314	1.15201	extracellular	K03017	RPB9; DNA-directed RNA polymerase II subunit RPB9	hsa05016 Huntington disease; hsa03020 RNA polymerase	GO:0000375 RNA splicing, via transesterification reactions; GO:0000377 RNA splicing, via transesterification reactions with bulged adenosine as nucleophile; GO:0000398 mRNA splicing, via spliceosome; GO:0001192 maintenance of transcriptional fidelity during DNA-templated transcription elongation; GO:0001193 maintenance of transcriptional fidelity during DNA-templated transcription elongation from…	GO:0000428 DNA-directed RNA polymerase complex; GO:0005622 intracellular anatomical structure; GO:0005634 nucleus; GO:0005654 nucleoplasm; GO:0005665 RNA polymerase II, core complex; GO:0016591 RNA polymerase II, holoenzyme; GO:0030880 RNA polymerase complex; GO:0031974 membrane-enclosed lumen; GO:0031981 nuclear lumen; GO:0032991 protein-containing complex; GO:0043226 organelle; GO:0043227 membr…	GO:0003824 catalytic activity; GO:0003899 DNA-directed 5'-3' RNA polymerase activity; GO:0005488 binding; GO:0008270 zinc ion binding; GO:0016740 transferase activity; GO:0016772 transferase activity, transferring phosphorus-containing groups; GO:0016779 nucleotidyltransferase activity; GO:0034062 5'-3' RNA polymerase activity; GO:0043167 ion binding; GO:0043169 cation binding; GO:0046872 metal i…	PF02150; PF01096	PF02150 RNA polymerases M/15 Kd subunit; PF01096 Transcription factor S-II (TFIIS)	K	KOG2691	RNA polymerase II subunit 9	WP405 EUKARYOTIC TRANSCRIPTION INITIATION;WP4022 PYRIMIDINE METABOLISM	http://www.wikipathways.org/instance/WP405_r118377;http://www.wikipathways.org/instance/WP4022_r120306		R-HSA-112382 Formation of RNA Pol II elongation complex ;R-HSA-113418 Formation of the Early Elongation Complex;R-HSA-1226099 Signaling by FGFR in disease;R-HSA-1266738 Developmental Biology;R-HSA-157579 Telomere Maintenance;R-HSA-162582 Signal Transduction;R-HSA-162587 HIV Life Cycle;R-HSA-162599 Late Phase of HIV Life Cycle;R-HSA-162906 HIV Infection;R-HSA-1640170 Cell Cycle;R-HSA-1643685 Disea…		DNA REPAIR	https://www.gsea-msigdb.org/gsea/msigdb/cards/HALLMARK_DNA_REPAIR
Q16342	Programmed cell death protein 2 OS=Homo sapiens OX=9606 GN=PDCD2 PE=1 SV=2	PDCD2	0.669784	0.0510452	None	1470.46	2298.49		1832.14	1187.49	1821.92	0.853876	1.3347		1.0639	0.689559	1.05796	cytoplasm,nucleus	K14801			GO:0000003 reproduction; GO:0002376 immune system process; GO:0002520 immune system development; GO:0002682 regulation of immune system process; GO:0002684 positive regulation of immune system process; GO:0003006 developmental process involved in reproduction; GO:0006417 regulation of translation; GO:0006915 apoptotic process; GO:0006919 activation of cysteine-type endopeptidase activity involved…	GO:0005622 intracellular anatomical structure; GO:0005634 nucleus; GO:0005737 cytoplasm; GO:0043226 organelle; GO:0043227 membrane-bounded organelle; GO:0043229 intracellular organelle; GO:0043231 intracellular membrane-bounded organelle;	GO:0005488 binding; GO:0005515 protein binding; GO:0008270 zinc ion binding; GO:0019899 enzyme binding; GO:0043021 ribonucleoprotein complex binding; GO:0043024 ribosomal small subunit binding; GO:0043167 ion binding; GO:0043169 cation binding; GO:0044877 protein-containing complex binding; GO:0046872 metal ion binding; GO:0046914 transition metal ion binding;	PF01753; PF04194	PF01753 MYND finger; PF04194 Programmed cell death protein 2, C-terminal putative domain	R	KOG2061	Uncharacterized MYND Zn-finger protein
Q8N2H4	Protein SYS1 homolog OS=Homo sapiens OX=9606 GN=SYS1 PE=1 SV=1	SYS1	1.36458	0.0518196	None	2166.3	1400.6	1531.57	1241.39	1874.62	1441.68	1.34606	0.870284	0.951664	0.771356	1.16482	0.89581	plasma membrane	K20318			GO:0006810 transport; GO:0006892 post-Golgi vesicle-mediated transport; GO:0006893 Golgi to plasma membrane transport; GO:0006895 Golgi to endosome transport; GO:0008104 protein localization; GO:0015031 protein transport; GO:0015833 peptide transport; GO:0016192 vesicle-mediated transport; GO:0016482 cytosolic transport; GO:0033036 macromolecule localization; GO:0034613 cellular protein localizat…	GO:0000139 Golgi membrane; GO:0005622 intracellular anatomical structure; GO:0005737 cytoplasm; GO:0005794 Golgi apparatus; GO:0005802 trans-Golgi network; GO:0012505 endomembrane system; GO:0016020 membrane; GO:0016021 integral component of membrane; GO:0030173 integral component of Golgi membrane; GO:0031090 organelle membrane; GO:0031224 intrinsic component of membrane; GO:0031228 intrinsic co…				U	KOG4697	Integral membrane protein involved in transport between the late Golgi and endosome				R-HSA-199991 Membrane Trafficking;R-HSA-5653656 Vesicle-mediated transport;R-HSA-6811440 Retrograde transport at the Trans-Golgi-Network;R-HSA-6811442 Intra-Golgi and retrograde Golgi-to-ER traffic	https://reactome.org/PathwayBrowser/#/R-HSA-199991;https://reactome.org/PathwayBrowser/#/R-HSA-5653656;https://reactome.org/PathwayBrowser/#/R-HSA-6811440;https://reactome.org/PathwayBrowser/#/R-HSA-6811442
Q9H9S3	Protein transport protein Sec61 subunit alpha isoform 2 OS=Homo sapiens OX=9606 GN=SEC61A2 PE=2 SV=3	SEC61A2	0.661252	0.0527771	None	11587.3	14958	13373.5	18304.8	12994.6	24136.5	0.729107	0.941202	0.8415	1.15179	0.817659	1.51874	plasma membrane	K10956	SEC61A; protein transport protein SEC61 subunit alpha	hsa04145 Phagosome; hsa03060 Protein export; hsa05110 Vibrio cholerae infection; hsa04141 Protein processing in endoplasmic reticulum		GO:0005622 intracellular anatomical structure; GO:0005737 cytoplasm; GO:0005829 cytosol;	GO:0005488 binding; GO:0043021 ribonucleoprotein complex binding; GO:0043022 ribosome binding; GO:0044877 protein-containing complex binding;	PF10559	PF10559 Plug domain of Sec61p	UO	KOG1373	Transport protein Sec61, alpha subunit				R-HSA-1236974 ER-Phagosome pathway;R-HSA-1236975 Antigen processing-Cross presentation;R-HSA-1280218 Adaptive Immune System;R-HSA-168256 Immune System;R-HSA-1799339 SRP-dependent cotranslational protein targeting to membrane;R-HSA-392499 Metabolism of proteins;R-HSA-72766 Translation;R-HSA-983169 Class I MHC mediated antigen processing & presentation	https://reactome.org/PathwayBrowser/#/R-HSA-1236974;https://reactome.org/PathwayBrowser/#/R-HSA-1236975;https://reactome.org/PathwayBrowser/#/R-HSA-1280218;https://reactome.org/PathwayBrowser/#/R-HSA-168256;https://reactome.org/PathwayBrowser/#/R-HSA-1799339;https://reactome.org/PathwayBrowser/#/R-HSA-392499;https://reactome.org/PathwayBrowser/#/R-HSA-72766;https://reactome.org/PathwayBrowser/#/R…
Q9ULR0	Pre-mRNA-splicing factor ISY1 homolog OS=Homo sapiens OX=9606 GN=ISY1 PE=1 SV=3	ISY1	0.803603	0.0531282	None	2048.96	2589.29	2572.11	2817.21	2107.91	2967.01	0.814022	1.02869	1.02186	1.11924	0.837442	1.17875	nucleus	K12870	ISY1; pre-mRNA-splicing factor ISY1	hsa03040 Spliceosome	GO:0000245 spliceosomal complex assembly; GO:0000350 generation of catalytic spliceosome for second transesterification step; GO:0000375 RNA splicing, via transesterification reactions; GO:0000377 RNA splicing, via transesterification reactions with bulged adenosine as nucleophile; GO:0000389 mRNA 3'-splice site recognition; GO:0000393 spliceosomal conformational changes to generate catalytic con…	GO:0000974 Prp19 complex; GO:0005622 intracellular anatomical structure; GO:0005634 nucleus; GO:0005654 nucleoplasm; GO:0005681 spliceosomal complex; GO:0031974 membrane-enclosed lumen; GO:0031981 nuclear lumen; GO:0032991 protein-containing complex; GO:0043226 organelle; GO:0043227 membrane-bounded organelle; GO:0043229 intracellular organelle; GO:0043231 intracellular membrane-bounded organelle…	GO:0003676 nucleic acid binding; GO:0003723 RNA binding; GO:0005488 binding; GO:0097159 organic cyclic compound binding; GO:1901363 heterocyclic compound binding;			A	KOG3068	mRNA splicing factor				R-HSA-5696398 Nucleotide Excision Repair;R-HSA-6781823 Formation of TC-NER Pre-Incision Complex;R-HSA-6781827 Transcription-Coupled Nucleotide Excision Repair (TC-NER);R-HSA-6782135 Dual incision in TC-NER;R-HSA-6782210 Gap-filling DNA repair synthesis and ligation in TC-NER;R-HSA-72163 mRNA Splicing - Major Pathway;R-HSA-72172 mRNA Splicing;R-HSA-72203 Processing of Capped Intron-Containing Pre-…	https://reactome.org/PathwayBrowser/#/R-HSA-5696398;https://reactome.org/PathwayBrowser/#/R-HSA-6781823;https://reactome.org/PathwayBrowser/#/R-HSA-6781827;https://reactome.org/PathwayBrowser/#/R-HSA-6782135;https://reactome.org/PathwayBrowser/#/R-HSA-6782210;https://reactome.org/PathwayBrowser/#/R-HSA-72163;https://reactome.org/PathwayBrowser/#/R-HSA-72172;https://reactome.org/PathwayBrowser/#/R…
Q7Z4V5	Hepatoma-derived growth factor-related protein 2 OS=Homo sapiens OX=9606 GN=HDGFL2 PE=1 SV=1	HDGFL2	0.64892	0.0532453	None	9551.67	15853.4	14834.6	17041.2	11174.5	21905.3	0.634236	1.05267	0.985026	1.13155	0.741993	1.45452	nucleus	K25065			GO:0001558 regulation of cell growth; GO:0030307 positive regulation of cell growth; GO:0040008 regulation of growth; GO:0045927 positive regulation of growth; GO:0048518 positive regulation of biological process; GO:0048522 positive regulation of cellular process; GO:0050789 regulation of biological process; GO:0050794 regulation of cellular process; GO:0051128 regulation of cellular component o…	GO:0005622 intracellular anatomical structure; GO:0005634 nucleus; GO:0043226 organelle; GO:0043227 membrane-bounded organelle; GO:0043229 intracellular organelle; GO:0043231 intracellular membrane-bounded organelle;	GO:0003682 chromatin binding; GO:0005488 binding;	PF00855; PF11467	PF00855 PWWP domain; PF11467 Lens epithelium-derived growth factor (LEDGF)	K	KOG1904	Transcription coactivator			Transcription factor
Q99569	Plakophilin-4 OS=Homo sapiens OX=9606 GN=PKP4 PE=1 SV=2	PKP4	1.38459	0.0532935	None	1847.38	1431.29	1810.15	1419.1		1112.01	1.2122	0.939175	1.18777	0.931177		0.729672	nucleus				GO:0000902 cell morphogenesis; GO:0000904 cell morphogenesis involved in differentiation; GO:0001654 eye development; GO:0001745 compound eye morphogenesis; GO:0007043 cell-cell junction assembly; GO:0007154 cell communication; GO:0007155 cell adhesion; GO:0007165 signal transduction; GO:0007267 cell-cell signaling; GO:0007275 multicellular organism development; GO:0007399 nervous system developm…	GO:0000922 spindle pole; GO:0001533 cornified envelope; GO:0005622 intracellular anatomical structure; GO:0005634 nucleus; GO:0005737 cytoplasm; GO:0005813 centrosome; GO:0005815 microtubule organizing center; GO:0005819 spindle; GO:0005829 cytosol; GO:0005856 cytoskeleton; GO:0005886 plasma membrane; GO:0005911 cell-cell junction; GO:0005912 adherens junction; GO:0009898 cytoplasmic side of plas…	GO:0005102 signaling receptor binding; GO:0005488 binding; GO:0005515 protein binding; GO:0008013 beta-catenin binding; GO:0045296 cadherin binding; GO:0050839 cell adhesion molecule binding;			TW	KOG1048	Neural adherens junction protein Plakophilin and related Armadillo repeat proteins				R-HSA-1266738 Developmental Biology;R-HSA-162582 Signal Transduction;R-HSA-194315 Signaling by Rho GTPases;R-HSA-6805567 Keratinization;R-HSA-6809371 Formation of the cornified envelope;R-HSA-9012999 RHO GTPase cycle;R-HSA-9696264 RND3 GTPase cycle;R-HSA-9696270 RND2 GTPase cycle;R-HSA-9696273 RND1 GTPase cycle;R-HSA-9716542 Signaling by Rho GTPases, Miro GTPases and RHOBTB3	https://reactome.org/PathwayBrowser/#/R-HSA-1266738;https://reactome.org/PathwayBrowser/#/R-HSA-162582;https://reactome.org/PathwayBrowser/#/R-HSA-194315;https://reactome.org/PathwayBrowser/#/R-HSA-6805567;https://reactome.org/PathwayBrowser/#/R-HSA-6809371;https://reactome.org/PathwayBrowser/#/R-HSA-9012999;https://reactome.org/PathwayBrowser/#/R-HSA-9696264;https://reactome.org/PathwayBrowser/#…
Q8IZP2	Putative protein FAM10A4 OS=Homo sapiens OX=9606 GN=ST13P4 PE=5 SV=1	ST13P4	0.741373	0.0534689	None	43223.1	58433	58143	66802	42595.9	68948	0.766945	1.03683	1.03168	1.18533	0.755816	1.2234	cytoplasm,nucleus				GO:0006457 protein folding; GO:0006458 'de novo' protein folding; GO:0009987 cellular process; GO:0016043 cellular component organization; GO:0022607 cellular component assembly; GO:0043933 protein-containing complex organization; GO:0044085 cellular component biogenesis; GO:0048519 negative regulation of biological process; GO:0048523 negative regulation of cellular process; GO:0050789 regulatio…	GO:0005622 intracellular anatomical structure; GO:0005737 cytoplasm; GO:0005829 cytosol; GO:0032991 protein-containing complex;	GO:0000166 nucleotide binding; GO:0005488 binding; GO:0005515 protein binding; GO:0017076 purine nucleotide binding; GO:0019904 protein domain specific binding; GO:0030544 Hsp70 protein binding; GO:0030554 adenyl nucleotide binding; GO:0030674 protein-macromolecule adaptor activity; GO:0031072 heat shock protein binding; GO:0032552 deoxyribonucleotide binding; GO:0032554 purine deoxyribonucleotid…	PF18253	PF18253 Hsp70-interacting protein N N-terminal domain	OT	KOG1308	Hsp70-interacting protein Hip/Transient component of progesterone receptor complexes and an Hsp70-binding protein
Q9Y6E0	Serine/threonine-protein kinase 24 OS=Homo sapiens OX=9606 GN=STK24 PE=1 SV=1	STK24	0.902552	0.0539848	None	15075.4	17788.9	16862	17377.7	15176	17033.6	0.910776	1.07471	1.01871	1.04987	0.916853	1.02908	cytoplasm	K08838			GO:0000165 MAPK cascade; GO:0000302 response to reactive oxygen species; GO:0000902 cell morphogenesis; GO:0001932 regulation of protein phosphorylation; GO:0001933 negative regulation of protein phosphorylation; GO:0001934 positive regulation of protein phosphorylation; GO:0002009 morphogenesis of an epithelium; GO:0006464 cellular protein modification process; GO:0006468 protein phosphorylation…	GO:0000139 Golgi membrane; GO:0005622 intracellular anatomical structure; GO:0005634 nucleus; GO:0005654 nucleoplasm; GO:0005730 nucleolus; GO:0005737 cytoplasm; GO:0005794 Golgi apparatus; GO:0005798 Golgi-associated vesicle; GO:0005829 cytosol; GO:0005886 plasma membrane; GO:0009898 cytoplasmic side of plasma membrane; GO:0012505 endomembrane system; GO:0012506 vesicle membrane; GO:0016020 memb…	GO:0000166 nucleotide binding; GO:0000287 magnesium ion binding; GO:0003824 catalytic activity; GO:0004672 protein kinase activity; GO:0004674 protein serine/threonine kinase activity; GO:0005488 binding; GO:0005515 protein binding; GO:0005524 ATP binding; GO:0008349 MAP kinase kinase kinase kinase activity; GO:0016301 kinase activity; GO:0016740 transferase activity; GO:0016772 transferase activ…	PF00069	PF00069 Protein kinase domain	T	KOG0201	Serine/threonine protein kinase				R-HSA-109581 Apoptosis;R-HSA-111465 Apoptotic cleavage of cellular proteins;R-HSA-5357801 Programmed Cell Death;R-HSA-75153 Apoptotic execution phase	https://reactome.org/PathwayBrowser/#/R-HSA-109581;https://reactome.org/PathwayBrowser/#/R-HSA-111465;https://reactome.org/PathwayBrowser/#/R-HSA-5357801;https://reactome.org/PathwayBrowser/#/R-HSA-75153
Q9Y3X0	Coiled-coil domain-containing protein 9 OS=Homo sapiens OX=9606 GN=CCDC9 PE=1 SV=1	CCDC9	1.42729	0.0545287	None	4188.6	2925.98		2384.55	3329.8	2590.86	1.35819	0.948774		0.773211	1.07972	0.840109	nucleus												WP4754 IL18 SIGNALING PATHWAY	http://www.wikipathways.org/instance/WP4754_r115147
Q8WV99	AN1-type zinc finger protein 2B OS=Homo sapiens OX=9606 GN=ZFAND2B PE=1 SV=1	ZFAND2B	0.698585	0.0556013	None	1531.45	2843.62	2476.27	2689.58	1904.78	2930.34	0.639168	1.18682	1.0335	1.12253	0.794981	1.22301	nucleus	K24685			GO:0006508 proteolysis; GO:0006511 ubiquitin-dependent protein catabolic process; GO:0006605 protein targeting; GO:0006612 protein targeting to membrane; GO:0006613 cotranslational protein targeting to membrane; GO:0006614 SRP-dependent cotranslational protein targeting to membrane; GO:0006616 SRP-dependent cotranslational protein targeting to membrane, translocation; GO:0006807 nitrogen compound…	GO:0005622 intracellular anatomical structure; GO:0005634 nucleus; GO:0005737 cytoplasm; GO:0005783 endoplasmic reticulum; GO:0012505 endomembrane system; GO:0016020 membrane; GO:0031224 intrinsic component of membrane; GO:0031225 anchored component of membrane; GO:0043226 organelle; GO:0043227 membrane-bounded organelle; GO:0043229 intracellular organelle; GO:0043231 intracellular membrane-bound…	GO:0005488 binding; GO:0005515 protein binding; GO:0031593 polyubiquitin modification-dependent protein binding; GO:0032182 ubiquitin-like protein binding; GO:0036435 K48-linked polyubiquitin modification-dependent protein binding; GO:0043130 ubiquitin binding; GO:0140030 modification-dependent protein binding;			R	KOG3183	Predicted Zn-finger protein
Q92541	RNA polymerase-associated protein RTF1 homolog OS=Homo sapiens OX=9606 GN=RTF1 PE=1 SV=4	RTF1	0.688995	0.0568752	None	2079.29	2658.37	2357.27	2918.47	1461.3	2983.25	0.862898	1.10321	0.978259	1.21116	0.606435	1.23804	extracellular	K15178			GO:0000122 negative regulation of transcription by RNA polymerase II; GO:0001701 in utero embryonic development; GO:0001704 formation of primary germ layer; GO:0001706 endoderm formation; GO:0001711 endodermal cell fate commitment; GO:0001824 blastocyst development; GO:0001832 blastocyst growth; GO:0006139 nucleobase-containing compound metabolic process; GO:0006325 chromatin organization; GO:000…	GO:0000428 DNA-directed RNA polymerase complex; GO:0000785 chromatin; GO:0005622 intracellular anatomical structure; GO:0005634 nucleus; GO:0005654 nucleoplasm; GO:0005694 chromosome; GO:0005730 nucleolus; GO:0008023 transcription elongation factor complex; GO:0016591 RNA polymerase II, holoenzyme; GO:0016593 Cdc73/Paf1 complex; GO:0030880 RNA polymerase complex; GO:0031974 membrane-enclosed lume…	GO:0000993 RNA polymerase II complex binding; GO:0001098 basal transcription machinery binding; GO:0001099 basal RNA polymerase II transcription machinery binding; GO:0003676 nucleic acid binding; GO:0003677 DNA binding; GO:0003697 single-stranded DNA binding; GO:0003824 catalytic activity; GO:0005488 binding; GO:0005515 protein binding; GO:0008168 methyltransferase activity; GO:0008170 N-methylt…	PF03126	PF03126 Plus-3 domain	K	KOG2402	Paf1/RNA polymerase II complex, RTF1 component (involved in regulation of TATA box-binding protein)	WP2853 ENDODERM DIFFERENTIATION	http://www.wikipathways.org/instance/WP2853_r116557		R-HSA-112382 Formation of RNA Pol II elongation complex ;R-HSA-392499 Metabolism of proteins;R-HSA-597592 Post-translational protein modification;R-HSA-674695 RNA Polymerase II Pre-transcription Events;R-HSA-73857 RNA Polymerase II Transcription;R-HSA-74160 Gene expression (Transcription);R-HSA-75955 RNA Polymerase II Transcription Elongation;R-HSA-8852135 Protein ubiquitination;R-HSA-8866654 E3 …	https://reactome.org/PathwayBrowser/#/R-HSA-112382;https://reactome.org/PathwayBrowser/#/R-HSA-392499;https://reactome.org/PathwayBrowser/#/R-HSA-597592;https://reactome.org/PathwayBrowser/#/R-HSA-674695;https://reactome.org/PathwayBrowser/#/R-HSA-73857;https://reactome.org/PathwayBrowser/#/R-HSA-74160;https://reactome.org/PathwayBrowser/#/R-HSA-75955;https://reactome.org/PathwayBrowser/#/R-HSA-8…
Q12849	G-rich sequence factor 1 OS=Homo sapiens OX=9606 GN=GRSF1 PE=1 SV=3	GRSF1	1.55405	0.0574514	None	5457.91	3296.63	4000.5	2433.19	3462.42	2584.5	1.54213	0.931464	1.13034	0.687499	0.978308	0.730251	mitochondria	K24984			GO:0002009 morphogenesis of an epithelium; GO:0003002 regionalization; GO:0006139 nucleobase-containing compound metabolic process; GO:0006378 mRNA polyadenylation; GO:0006396 RNA processing; GO:0006397 mRNA processing; GO:0006725 cellular aromatic compound metabolic process; GO:0006807 nitrogen compound metabolic process; GO:0007275 multicellular organism development; GO:0007389 pattern specific…	GO:0005622 intracellular anatomical structure; GO:0005737 cytoplasm; GO:0005739 mitochondrion; GO:0005759 mitochondrial matrix; GO:0009295 nucleoid; GO:0031974 membrane-enclosed lumen; GO:0032991 protein-containing complex; GO:0035770 ribonucleoprotein granule; GO:0042645 mitochondrial nucleoid; GO:0043226 organelle; GO:0043227 membrane-bounded organelle; GO:0043228 non-membrane-bounded organelle…	GO:0003676 nucleic acid binding; GO:0003723 RNA binding; GO:0003729 mRNA binding; GO:0005488 binding; GO:0097159 organic cyclic compound binding; GO:1901363 heterocyclic compound binding;	PF00076	PF00076 RNA recognition motif. (a.k.a. RRM, RBD, or RNP domain)	A	KOG4211	Splicing factor hnRNP-F and related RNA-binding proteins	WP3888 VEGFAVEGFR2 SIGNALING PATHWAY	http://www.wikipathways.org/instance/WP3888_r116782		R-HSA-1643685 Disease;R-HSA-168255 Influenza Infection;R-HSA-168273 Influenza Viral RNA Transcription and Replication;R-HSA-192823 Viral mRNA Translation;R-HSA-5663205 Infectious disease	https://reactome.org/PathwayBrowser/#/R-HSA-1643685;https://reactome.org/PathwayBrowser/#/R-HSA-168255;https://reactome.org/PathwayBrowser/#/R-HSA-168273;https://reactome.org/PathwayBrowser/#/R-HSA-192823;https://reactome.org/PathwayBrowser/#/R-HSA-5663205
Q86XT4	E3 ubiquitin-protein ligase TRIM50 OS=Homo sapiens OX=9606 GN=TRIM50 PE=1 SV=1	TRIM50	2.18358	0.0595356	None	9563.9	5178.68		4706.99	12022.3		1.21555	0.658198		0.598247	1.52801		nucleus	K12024			GO:0032879 regulation of localization; GO:0032880 regulation of protein localization; GO:0050789 regulation of biological process; GO:0065007 biological regulation; GO:0070201 regulation of establishment of protein localization;	GO:0005622 intracellular anatomical structure; GO:0005737 cytoplasm; GO:0005829 cytosol; GO:0016234 inclusion body; GO:0016235 aggresome;	GO:0005488 binding; GO:0005515 protein binding; GO:0042802 identical protein binding;	PF13445; PF00643	PF13445 RING-type zinc-finger; PF00643 B-box zinc finger	O	KOG2177	Predicted E3 ubiquitin ligase	WP4932 7Q1123 COPY NUMBER VARIATION SYNDROME	http://www.wikipathways.org/instance/WP4932_r118797		R-HSA-1280218 Adaptive Immune System;R-HSA-168256 Immune System;R-HSA-983168 Antigen processing: Ubiquitination & Proteasome degradation;R-HSA-983169 Class I MHC mediated antigen processing & presentation	https://reactome.org/PathwayBrowser/#/R-HSA-1280218;https://reactome.org/PathwayBrowser/#/R-HSA-168256;https://reactome.org/PathwayBrowser/#/R-HSA-983168;https://reactome.org/PathwayBrowser/#/R-HSA-983169
Q9HCS7	Pre-mRNA-splicing factor SYF1 OS=Homo sapiens OX=9606 GN=XAB2 PE=1 SV=2	XAB2	0.91211	0.0596842	None	16316.7	17950.6	15592.4	18080.4	17606.7	18256.1	0.943136	1.03758	0.90127	1.04508	1.0177	1.05524	cytoplasm	K12867	SYF1; pre-mRNA-splicing factor SYF1	hsa03040 Spliceosome	GO:0000349 generation of catalytic spliceosome for first transesterification step; GO:0000375 RNA splicing, via transesterification reactions; GO:0000377 RNA splicing, via transesterification reactions with bulged adenosine as nucleophile; GO:0000393 spliceosomal conformational changes to generate catalytic conformation; GO:0000398 mRNA splicing, via spliceosome; GO:0001655 urogenital system deve…	GO:0000974 Prp19 complex; GO:0005622 intracellular anatomical structure; GO:0005634 nucleus; GO:0005654 nucleoplasm; GO:0005681 spliceosomal complex; GO:0005684 U2-type spliceosomal complex; GO:0031974 membrane-enclosed lumen; GO:0031981 nuclear lumen; GO:0032991 protein-containing complex; GO:0043226 organelle; GO:0043227 membrane-bounded organelle; GO:0043229 intracellular organelle; GO:0043231…	GO:0005488 binding; GO:0005515 protein binding;			A	KOG2047	mRNA splicing factor	WP5114 NUCLEOTIDE EXCISION REPAIR IN XERODERMA PIGMENTOSUM;WP4312 RETT SYNDROME CAUSING GENES	http://www.wikipathways.org/instance/WP5114_r119169;http://www.wikipathways.org/instance/WP4312_r119230		R-HSA-5696398 Nucleotide Excision Repair;R-HSA-6781823 Formation of TC-NER Pre-Incision Complex;R-HSA-6781827 Transcription-Coupled Nucleotide Excision Repair (TC-NER);R-HSA-6782135 Dual incision in TC-NER;R-HSA-6782210 Gap-filling DNA repair synthesis and ligation in TC-NER;R-HSA-72163 mRNA Splicing - Major Pathway;R-HSA-72172 mRNA Splicing;R-HSA-72203 Processing of Capped Intron-Containing Pre-…	https://reactome.org/PathwayBrowser/#/R-HSA-5696398;https://reactome.org/PathwayBrowser/#/R-HSA-6781823;https://reactome.org/PathwayBrowser/#/R-HSA-6781827;https://reactome.org/PathwayBrowser/#/R-HSA-6782135;https://reactome.org/PathwayBrowser/#/R-HSA-6782210;https://reactome.org/PathwayBrowser/#/R-HSA-72163;https://reactome.org/PathwayBrowser/#/R-HSA-72172;https://reactome.org/PathwayBrowser/#/R…
P41440	Reduced folate transporter OS=Homo sapiens OX=9606 GN=SLC19A1 PE=1 SV=3	SLC19A1	2.191	0.0602921	None	1302.49	538.104		349.552	801.797	552.978	1.83712	0.758979		0.493032	1.13091	0.779958	plasma membrane	K14609	SLC19A1; solute carrier family 19 (folate transporter), member 1	hsa04977 Vitamin digestion and absorption; hsa01523 Antifolate resistance	GO:0000003 reproduction; GO:0006082 organic acid metabolic process; GO:0006575 cellular modified amino acid metabolic process; GO:0006725 cellular aromatic compound metabolic process; GO:0006760 folic acid-containing compound metabolic process; GO:0006766 vitamin metabolic process; GO:0006767 water-soluble vitamin metabolic process; GO:0006807 nitrogen compound metabolic process; GO:0006810 trans…	GO:0005886 plasma membrane; GO:0005887 integral component of plasma membrane; GO:0005903 brush border; GO:0016020 membrane; GO:0016021 integral component of membrane; GO:0016323 basolateral plasma membrane; GO:0016324 apical plasma membrane; GO:0031224 intrinsic component of membrane; GO:0031226 intrinsic component of plasma membrane; GO:0031253 cell projection membrane; GO:0031526 brush border m…	GO:0005215 transporter activity; GO:0005310 dicarboxylic acid transmembrane transporter activity; GO:0005342 organic acid transmembrane transporter activity; GO:0005488 binding; GO:0005542 folic acid binding; GO:0008509 anion transmembrane transporter activity; GO:0008514 organic anion transmembrane transporter activity; GO:0008517 folic acid transmembrane transporter activity; GO:0008518 folate:…			H	KOG3810	Micronutrient transporters (folate transporter family)	WP3996 ETHANOL EFFECTS ON HISTONE MODIFICATIONS;WP176 FOLATE METABOLISM	http://www.wikipathways.org/instance/WP3996_r107156;http://www.wikipathways.org/instance/WP176_r120275		R-HSA-1430728 Metabolism;R-HSA-196757 Metabolism of folate and pterines;R-HSA-196849 Metabolism of water-soluble vitamins and cofactors;R-HSA-196854 Metabolism of vitamins and cofactors	https://reactome.org/PathwayBrowser/#/R-HSA-1430728;https://reactome.org/PathwayBrowser/#/R-HSA-196757;https://reactome.org/PathwayBrowser/#/R-HSA-196849;https://reactome.org/PathwayBrowser/#/R-HSA-196854	ADIPOGENESIS;MYC TARGETS V2	https://www.gsea-msigdb.org/gsea/msigdb/cards/HALLMARK_ADIPOGENESIS;https://www.gsea-msigdb.org/gsea/msigdb/cards/HALLMARK_MYC_TARGETS_V2
P46063	ATP-dependent DNA helicase Q1 OS=Homo sapiens OX=9606 GN=RECQL PE=1 SV=3	RECQL	0.806572	0.0612781	None	12572	17055	15216.9	17627.7	12271.2	14984.4	0.840682	1.14046	1.01754	1.17875	0.820567	1.002	cytoplasm	K10899			GO:0000724 double-strand break repair via homologous recombination; GO:0000725 recombinational repair; GO:0006139 nucleobase-containing compound metabolic process; GO:0006259 DNA metabolic process; GO:0006281 DNA repair; GO:0006302 double-strand break repair; GO:0006310 DNA recombination; GO:0006725 cellular aromatic compound metabolic process; GO:0006807 nitrogen compound metabolic process; GO:0…	GO:0005622 intracellular anatomical structure; GO:0005634 nucleus; GO:0005654 nucleoplasm; GO:0005694 chromosome; GO:0005737 cytoplasm; GO:0031974 membrane-enclosed lumen; GO:0031981 nuclear lumen; GO:0043226 organelle; GO:0043227 membrane-bounded organelle; GO:0043228 non-membrane-bounded organelle; GO:0043229 intracellular organelle; GO:0043231 intracellular membrane-bounded organelle; GO:00432…	GO:0003676 nucleic acid binding; GO:0003677 DNA binding; GO:0003678 DNA helicase activity; GO:0003824 catalytic activity; GO:0004386 helicase activity; GO:0005488 binding; GO:0008094 ATP-dependent activity, acting on DNA; GO:0009378 four-way junction helicase activity; GO:0016462 pyrophosphatase activity; GO:0016787 hydrolase activity; GO:0016817 hydrolase activity, acting on acid anhydrides; GO:…	PF00270; PF00271; PF16124; PF09382	PF00270 DEAD/DEAH box helicase; PF00271 Helicase conserved C-terminal domain; PF16124 RecQ zinc-binding; PF09382 RQC domain	R	KOG0353	ATP-dependent DNA helicase	WP4016 DNA IRDAMAGE AND CELLULAR RESPONSE VIA ATR;WP5103 PROGERIAASSOCIATED LIPODYSTROPHY	http://www.wikipathways.org/instance/WP4016_r120667;http://www.wikipathways.org/instance/WP5103_r119170
Q6AI08	HEAT repeat-containing protein 6 OS=Homo sapiens OX=9606 GN=HEATR6 PE=1 SV=1	HEATR6	0.746955	0.0613081	None	2196.02	2823.62	2473.49	3851.7	2765.49	3278.43	0.757738	0.974292	0.853479	1.32903	0.954234	1.13122	nucleus	K24815								R	KOG4535	HEAT and armadillo repeat-containing protein
Q9UBQ5	Eukaryotic translation initiation factor 3 subunit K OS=Homo sapiens OX=9606 GN=EIF3K PE=1 SV=1	EIF3K	0.761771	0.0617271	None	20748.8	25998.7	20616.6	22200.8	15783	26820.9	0.941923	1.18025	0.935921	1.00784	0.716493	1.21757	cytoplasm	K15028			GO:0006412 translation; GO:0006413 translational initiation; GO:0006518 peptide metabolic process; GO:0006807 nitrogen compound metabolic process; GO:0008152 metabolic process; GO:0009058 biosynthetic process; GO:0009059 macromolecule biosynthetic process; GO:0009987 cellular process; GO:0010467 gene expression; GO:0010941 regulation of cell death; GO:0010942 positive regulation of cell death; GO…	GO:0005622 intracellular anatomical structure; GO:0005737 cytoplasm; GO:0005829 cytosol; GO:0005852 eukaryotic translation initiation factor 3 complex; GO:0032991 protein-containing complex;				S	KOG3252	Uncharacterized conserved protein				R-HSA-156827 L13a-mediated translational silencing of Ceruloplasmin expression;R-HSA-392499 Metabolism of proteins;R-HSA-72613 Eukaryotic Translation Initiation;R-HSA-72649 Translation initiation complex formation;R-HSA-72662 Activation of the mRNA upon binding of the cap-binding complex and eIFs, and subsequent binding to 43S;R-HSA-72689 Formation of a pool of free 40S subunits;R-HSA-72695 Forma…	https://reactome.org/PathwayBrowser/#/R-HSA-156827;https://reactome.org/PathwayBrowser/#/R-HSA-392499;https://reactome.org/PathwayBrowser/#/R-HSA-72613;https://reactome.org/PathwayBrowser/#/R-HSA-72649;https://reactome.org/PathwayBrowser/#/R-HSA-72662;https://reactome.org/PathwayBrowser/#/R-HSA-72689;https://reactome.org/PathwayBrowser/#/R-HSA-72695;https://reactome.org/PathwayBrowser/#/R-HSA-727…
Q9HA92	Radical S-adenosyl methionine domain-containing protein 1, mitochondrial OS=Homo sapiens OX=9606 GN=RSAD1 PE=1 SV=2	RSAD1	0.661658	0.062065	None	5721.21	10055	5902.5	8307.67	8431.86	11948.4	0.681548	1.19782	0.703144	0.989663	1.00446	1.42337	mitochondria							PF04055; PF06969	PF04055 Radical SAM superfamily; PF06969 HemN C-terminal domain
P50395	Rab GDP dissociation inhibitor beta OS=Homo sapiens OX=9606 GN=GDI2 PE=1 SV=2	GDI2	0.746551	0.0620927	None	76795.5	116264	103307	102420	74270.6	122047	0.774273	1.1722	1.04157	1.03263	0.748816	1.23051	endoplasmic reticulum	K17255			GO:0001775 cell activation; GO:0002252 immune effector process; GO:0002263 cell activation involved in immune response; GO:0002274 myeloid leukocyte activation; GO:0002275 myeloid cell activation involved in immune response; GO:0002283 neutrophil activation involved in immune response; GO:0002366 leukocyte activation involved in immune response; GO:0002376 immune system process; GO:0002443 leukoc…	GO:0000323 lytic vacuole; GO:0005576 extracellular region; GO:0005622 intracellular anatomical structure; GO:0005737 cytoplasm; GO:0005764 lysosome; GO:0005766 primary lysosome; GO:0005773 vacuole; GO:0005775 vacuolar lumen; GO:0005794 Golgi apparatus; GO:0005829 cytosol; GO:0012505 endomembrane system; GO:0016020 membrane; GO:0030141 secretory granule; GO:0031410 cytoplasmic vesicle; GO:0031974 …	GO:0005092 GDP-dissociation inhibitor activity; GO:0005093 Rab GDP-dissociation inhibitor activity; GO:0005096 GTPase activator activity; GO:0005488 binding; GO:0005515 protein binding; GO:0008047 enzyme activator activity; GO:0019899 enzyme binding; GO:0030234 enzyme regulator activity; GO:0030695 GTPase regulator activity; GO:0031267 small GTPase binding; GO:0051020 GTPase binding; GO:0060589 n…			O	KOG1439	RAB proteins geranylgeranyltransferase component A (RAB escort protein)				R-HSA-168249 Innate Immune System;R-HSA-168256 Immune System;R-HSA-199991 Membrane Trafficking;R-HSA-5653656 Vesicle-mediated transport;R-HSA-6798695 Neutrophil degranulation;R-HSA-8876198 RAB GEFs exchange GTP for GDP on RABs;R-HSA-9007101 Rab regulation of trafficking	https://reactome.org/PathwayBrowser/#/R-HSA-168249;https://reactome.org/PathwayBrowser/#/R-HSA-168256;https://reactome.org/PathwayBrowser/#/R-HSA-199991;https://reactome.org/PathwayBrowser/#/R-HSA-5653656;https://reactome.org/PathwayBrowser/#/R-HSA-6798695;https://reactome.org/PathwayBrowser/#/R-HSA-8876198;https://reactome.org/PathwayBrowser/#/R-HSA-9007101
Q93070	Ecto-ADP-ribosyltransferase 4 OS=Homo sapiens OX=9606 GN=ART4 PE=2 SV=2	ART4	1.67565	0.0627433	None		5144.2	12161.9	7598.12	11036.8	8024.6		0.585025	1.38311	0.864098	1.25516	0.912599	plasma membrane	K06717			GO:0006082 organic acid metabolic process; GO:0006464 cellular protein modification process; GO:0006471 protein ADP-ribosylation; GO:0006520 cellular amino acid metabolic process; GO:0006525 arginine metabolic process; GO:0006807 nitrogen compound metabolic process; GO:0008152 metabolic process; GO:0009064 glutamine family amino acid metabolic process; GO:0009987 cellular process; GO:0019538 prot…	GO:0005576 extracellular region; GO:0005886 plasma membrane; GO:0016020 membrane; GO:0071944 cell periphery;	GO:0003824 catalytic activity; GO:0003956 NAD(P)+-protein-arginine ADP-ribosyltransferase activity; GO:0016740 transferase activity; GO:0016757 glycosyltransferase activity; GO:0016763 pentosyltransferase activity;									R-HSA-163125 Post-translational modification: synthesis of GPI-anchored proteins;R-HSA-392499 Metabolism of proteins;R-HSA-597592 Post-translational protein modification	https://reactome.org/PathwayBrowser/#/R-HSA-163125;https://reactome.org/PathwayBrowser/#/R-HSA-392499;https://reactome.org/PathwayBrowser/#/R-HSA-597592
Q9H410	Kinetochore-associated protein DSN1 homolog OS=Homo sapiens OX=9606 GN=DSN1 PE=1 SV=2	DSN1	0.736519	0.0628099	None	2812.37	3942.88	2393.33	2792.54	2324.68	3488.87	0.95041	1.33245	0.8088	0.943709	0.785601	1.17903	nucleus	K11544			GO:0000003 reproduction; GO:0000070 mitotic sister chromatid segregation; GO:0000278 mitotic cell cycle; GO:0000280 nuclear division; GO:0000819 sister chromatid segregation; GO:0001775 cell activation; GO:0002252 immune effector process; GO:0002263 cell activation involved in immune response; GO:0002274 myeloid leukocyte activation; GO:0002275 myeloid cell activation involved in immune response;…	GO:0000228 nuclear chromosome; GO:0000323 lytic vacuole; GO:0000444 MIS12/MIND type complex; GO:0000775 chromosome, centromeric region; GO:0000776 kinetochore; GO:0000779 condensed chromosome, centromeric region; GO:0000793 condensed chromosome; GO:0000794 condensed nuclear chromosome; GO:0000818 nuclear MIS12/MIND complex; GO:0000922 spindle pole; GO:0000939 inner kinetochore; GO:0001650 fibrill…										R-HSA-141424 Amplification of signal from the kinetochores;R-HSA-141444 Amplification of signal from unattached kinetochores via a MAD2 inhibitory signal;R-HSA-162582 Signal Transduction;R-HSA-1640170 Cell Cycle;R-HSA-168249 Innate Immune System;R-HSA-168256 Immune System;R-HSA-194315 Signaling by Rho GTPases;R-HSA-195258 RHO GTPase Effectors;R-HSA-2467813 Separation of Sister Chromatids;R-HSA-25…	https://reactome.org/PathwayBrowser/#/R-HSA-141424;https://reactome.org/PathwayBrowser/#/R-HSA-141444;https://reactome.org/PathwayBrowser/#/R-HSA-162582;https://reactome.org/PathwayBrowser/#/R-HSA-1640170;https://reactome.org/PathwayBrowser/#/R-HSA-168249;https://reactome.org/PathwayBrowser/#/R-HSA-168256;https://reactome.org/PathwayBrowser/#/R-HSA-194315;https://reactome.org/PathwayBrowser/#/R-H…
A0A0J9YX35	Immunoglobulin heavy variable 3-64D OS=Homo sapiens OX=9606 GN=IGHV3-64D PE=3 SV=1	IGHV3-64D	1.66847	0.0645952	None		4551.79	8258.98	6885.22	10657	5569		0.633566	1.14957	0.958357	1.48335	0.775152	extracellular							PF07686	PF07686 Immunoglobulin V-set domain
Q13868	Exosome complex component RRP4 OS=Homo sapiens OX=9606 GN=EXOSC2 PE=1 SV=2	EXOSC2	0.821935	0.064746	None	8704.57	9924.8	8538.71	9564.34	8777.07	12168.3	0.905503	1.03244	0.888249	0.994942	0.913045	1.26582	cytoplasm	K03679	RRP4; exosome complex component RRP4	hsa03018 RNA degradation	GO:0000288 nuclear-transcribed mRNA catabolic process, deadenylation-dependent decay; GO:0000291 nuclear-transcribed mRNA catabolic process, exonucleolytic; GO:0000459 exonucleolytic trimming involved in rRNA processing; GO:0000460 maturation of 5.8S rRNA; GO:0000466 maturation of 5.8S rRNA from tricistronic rRNA transcript (SSU-rRNA, 5.8S rRNA, LSU-rRNA); GO:0000467 exonucleolytic trimming to ge…	GO:0000176 nuclear exosome (RNase complex); GO:0000177 cytoplasmic exosome (RNase complex); GO:0000178 exosome (RNase complex); GO:0005622 intracellular anatomical structure; GO:0005634 nucleus; GO:0005652 nuclear lamina; GO:0005654 nucleoplasm; GO:0005730 nucleolus; GO:0005737 cytoplasm; GO:0005829 cytosol; GO:0031974 membrane-enclosed lumen; GO:0031981 nuclear lumen; GO:0032991 protein-containi…	GO:0000175 3'-5'-exoribonuclease activity; GO:0003676 nucleic acid binding; GO:0003723 RNA binding; GO:0003824 catalytic activity; GO:0004518 nuclease activity; GO:0004527 exonuclease activity; GO:0004532 exoribonuclease activity; GO:0004540 ribonuclease activity; GO:0005488 binding; GO:0008312 7S RNA binding; GO:0008408 3'-5' exonuclease activity; GO:0016787 hydrolase activity; GO:0016788 hydrol…	PF14382; PF15985	PF14382 Exosome complex exonuclease RRP4 N-terminal region; PF15985 KH domain	A	KOG3013	Exosomal 3'-5' exoribonuclease complex, subunit Rrp4	WP4352 CILIARY LANDSCAPE	http://www.wikipathways.org/instance/WP4352_r102218		R-HSA-2262752 Cellular responses to stress;R-HSA-380994 ATF4 activates genes in response to endoplasmic reticulum stress;R-HSA-381042 PERK regulates gene expression;R-HSA-381119 Unfolded Protein Response (UPR);R-HSA-429914 Deadenylation-dependent mRNA decay;R-HSA-429958 mRNA decay by 3' to 5' exoribonuclease;R-HSA-450385 Butyrate Response Factor 1 (BRF1) binds and destabilizes mRNA;R-HSA-450513 T…	https://reactome.org/PathwayBrowser/#/R-HSA-2262752;https://reactome.org/PathwayBrowser/#/R-HSA-380994;https://reactome.org/PathwayBrowser/#/R-HSA-381042;https://reactome.org/PathwayBrowser/#/R-HSA-381119;https://reactome.org/PathwayBrowser/#/R-HSA-429914;https://reactome.org/PathwayBrowser/#/R-HSA-429958;https://reactome.org/PathwayBrowser/#/R-HSA-450385;https://reactome.org/PathwayBrowser/#/R-H…	UNFOLDED PROTEIN RESPONSE	https://www.gsea-msigdb.org/gsea/msigdb/cards/HALLMARK_UNFOLDED_PROTEIN_RESPONSE
Q8TBX8	Phosphatidylinositol 5-phosphate 4-kinase type-2 gamma OS=Homo sapiens OX=9606 GN=PIP4K2C PE=1 SV=3	PIP4K2C	0.785376	0.065869	None	9720.63	10684	9383.25	12919.2	7735.18	10570.3	0.955931	1.05067	0.922753	1.27048	0.760681	1.03949	cytoplasm	K00920	PIP4K2; 1-phosphatidylinositol-5-phosphate 4-kinase [EC:2.7.1.149]	hsa04810 Regulation of actin cytoskeleton; hsa04070 Phosphatidylinositol signaling system; hsa00562 Inositol phosphate metabolism; hsa01100 Metabolic pathways	GO:0006629 lipid metabolic process; GO:0006644 phospholipid metabolic process; GO:0006650 glycerophospholipid metabolic process; GO:0006661 phosphatidylinositol biosynthetic process; GO:0006793 phosphorus metabolic process; GO:0006796 phosphate-containing compound metabolic process; GO:0008152 metabolic process; GO:0008610 lipid biosynthetic process; GO:0008654 phospholipid biosynthetic process; …	GO:0005622 intracellular anatomical structure; GO:0005737 cytoplasm; GO:0005773 vacuole; GO:0005776 autophagosome; GO:0005783 endoplasmic reticulum; GO:0005829 cytosol; GO:0012505 endomembrane system; GO:0016020 membrane; GO:0043226 organelle; GO:0043227 membrane-bounded organelle; GO:0043229 intracellular organelle; GO:0043231 intracellular membrane-bounded organelle;	GO:0003824 catalytic activity; GO:0005488 binding; GO:0005515 protein binding; GO:0016301 kinase activity; GO:0016307 phosphatidylinositol phosphate kinase activity; GO:0016308 1-phosphatidylinositol-4-phosphate 5-kinase activity; GO:0016309 1-phosphatidylinositol-5-phosphate 4-kinase activity; GO:0016740 transferase activity; GO:0016772 transferase activity, transferring phosphorus-containing gr…			T	KOG0229	Phosphatidylinositol-4-phosphate 5-kinase	WP4971 PHOSPHOINOSITIDES METABOLISM;WP51 REGULATION OF ACTIN CYTOSKELETON	http://www.wikipathways.org/instance/WP4971_r112223;http://www.wikipathways.org/instance/WP51_r116716		R-HSA-1257604 PIP3 activates AKT signaling;R-HSA-1430728 Metabolism;R-HSA-1483255 PI Metabolism;R-HSA-1483257 Phospholipid metabolism;R-HSA-162582 Signal Transduction;R-HSA-1660499 Synthesis of PIPs at the plasma membrane;R-HSA-199418 Negative regulation of the PI3K/AKT network;R-HSA-212436 Generic Transcription Pathway;R-HSA-3700989 Transcriptional Regulation by TP53;R-HSA-556833 Metabolism of l…	https://reactome.org/PathwayBrowser/#/R-HSA-1257604;https://reactome.org/PathwayBrowser/#/R-HSA-1430728;https://reactome.org/PathwayBrowser/#/R-HSA-1483255;https://reactome.org/PathwayBrowser/#/R-HSA-1483257;https://reactome.org/PathwayBrowser/#/R-HSA-162582;https://reactome.org/PathwayBrowser/#/R-HSA-1660499;https://reactome.org/PathwayBrowser/#/R-HSA-199418;https://reactome.org/PathwayBrowser/#…
Q15773	Myeloid leukemia factor 2 OS=Homo sapiens OX=9606 GN=MLF2 PE=1 SV=1	MLF2	1.39484	0.0658694	None	2579.6	2234.15	3590.16	2258.3	2619.59	1808.87	1.02564	0.888291	1.42744	0.897893	1.04154	0.719201	nucleus				GO:0006950 response to stress; GO:0006952 defense response; GO:0050896 response to stimulus;	GO:0005622 intracellular anatomical structure; GO:0005634 nucleus; GO:0043226 organelle; GO:0043227 membrane-bounded organelle; GO:0043229 intracellular organelle; GO:0043231 intracellular membrane-bounded organelle;				S	KOG4049	Proliferation-related protein MLF
O43150	Arf-GAP with SH3 domain, ANK repeat and PH domain-containing protein 2 OS=Homo sapiens OX=9606 GN=ASAP2 PE=1 SV=3	ASAP2	1.34034	0.0672504	None	1209.17	993.668	1465.39	1100.13		899.351	1.06672	0.876605	1.29275	0.970524		0.793399	nucleus	K12488	ASAP; Arf-GAP with SH3 domain, ANK repeat and PH domain-containing protein	hsa04666 Fc gamma R-mediated phagocytosis; hsa04144 Endocytosis	GO:0000278 mitotic cell cycle; GO:0000281 mitotic cytokinesis; GO:0000910 cytokinesis; GO:0001654 eye development; GO:0001745 compound eye morphogenesis; GO:0006996 organelle organization; GO:0007049 cell cycle; GO:0007275 multicellular organism development; GO:0007423 sensory organ development; GO:0009653 anatomical structure morphogenesis; GO:0009887 animal organ morphogenesis; GO:0009987 cellu…	GO:0000139 Golgi membrane; GO:0005622 intracellular anatomical structure; GO:0005737 cytoplasm; GO:0005794 Golgi apparatus; GO:0005795 Golgi stack; GO:0005829 cytosol; GO:0005886 plasma membrane; GO:0012505 endomembrane system; GO:0016020 membrane; GO:0031090 organelle membrane; GO:0031984 organelle subcompartment; GO:0031985 Golgi cisterna; GO:0032580 Golgi cisterna membrane; GO:0043226 organell…	GO:0005096 GTPase activator activity; GO:0005488 binding; GO:0005515 protein binding; GO:0005543 phospholipid binding; GO:0008047 enzyme activator activity; GO:0008289 lipid binding; GO:0030234 enzyme regulator activity; GO:0030695 GTPase regulator activity; GO:0035091 phosphatidylinositol binding; GO:0043167 ion binding; GO:0043168 anion binding; GO:0060589 nucleoside-triphosphatase regulator ac…	PF16746; PF00169; PF01412; PF14604	PF16746 BAR domain of APPL family; PF00169 PH domain; PF01412 Putative GTPase activating protein for Arf; PF14604 Variant SH3 domain	T	KOG0521	Putative GTPase activating proteins (GAPs)	WP2877 VITAMIN D RECEPTOR PATHWAY	http://www.wikipathways.org/instance/WP2877_r119905
Q9NXV6	CDKN2A-interacting protein OS=Homo sapiens OX=9606 GN=CDKN2AIP PE=1 SV=3	CDKN2AIP	0.844055	0.0677558	None	9054.92	11979.7	9595.14	11451.7	9306.09	9689.86	0.889519	1.17684	0.942588	1.12497	0.914193	0.951893	nucleus				GO:0001558 regulation of cell growth; GO:0006950 response to stress; GO:0006974 cellular response to DNA damage stimulus; GO:0007154 cell communication; GO:0007165 signal transduction; GO:0009966 regulation of signal transduction; GO:0009967 positive regulation of signal transduction; GO:0009987 cellular process; GO:0010646 regulation of cell communication; GO:0010647 positive regulation of cell …	GO:0001652 granular component; GO:0005622 intracellular anatomical structure; GO:0005634 nucleus; GO:0005654 nucleoplasm; GO:0005730 nucleolus; GO:0031974 membrane-enclosed lumen; GO:0031981 nuclear lumen; GO:0043226 organelle; GO:0043227 membrane-bounded organelle; GO:0043228 non-membrane-bounded organelle; GO:0043229 intracellular organelle; GO:0043231 intracellular membrane-bounded organelle; …	GO:0002039 p53 binding; GO:0005488 binding; GO:0005515 protein binding;											P53 PATHWAY	https://www.gsea-msigdb.org/gsea/msigdb/cards/HALLMARK_P53_PATHWAY
Q969T4	Ubiquitin-conjugating enzyme E2 E3 OS=Homo sapiens OX=9606 GN=UBE2E3 PE=1 SV=1	UBE2E3	0.933935	0.0679691	None		4706.81	4368.42	4597.1	4320.83			1.04636	0.971129	1.02197	0.960549		cytoplasm	K20217	UBE2E; ubiquitin-conjugating enzyme E2 E [EC:2.3.2.23]	hsa04120 Ubiquitin mediated proteolysis	GO:0000209 protein polyubiquitination; GO:0006464 cellular protein modification process; GO:0006807 nitrogen compound metabolic process; GO:0008152 metabolic process; GO:0009987 cellular process; GO:0010876 lipid localization; GO:0016567 protein ubiquitination; GO:0019538 protein metabolic process; GO:0019915 lipid storage; GO:0032446 protein modification by small protein conjugation; GO:0033036 …	GO:0005622 intracellular anatomical structure; GO:0005634 nucleus; GO:0005654 nucleoplasm; GO:0005737 cytoplasm; GO:0005829 cytosol; GO:0031974 membrane-enclosed lumen; GO:0031981 nuclear lumen; GO:0043226 organelle; GO:0043227 membrane-bounded organelle; GO:0043229 intracellular organelle; GO:0043231 intracellular membrane-bounded organelle; GO:0043233 organelle lumen; GO:0070013 intracellular o…	GO:0003824 catalytic activity; GO:0004842 ubiquitin-protein transferase activity; GO:0016740 transferase activity; GO:0019787 ubiquitin-like protein transferase activity; GO:0061631 ubiquitin conjugating enzyme activity; GO:0061650 ubiquitin-like protein conjugating enzyme activity; GO:0140096 catalytic activity, acting on a protein;	PF00179	PF00179 Ubiquitin-conjugating enzyme	O	KOG0417	Ubiquitin-protein ligase	WP4932 7Q1123 COPY NUMBER VARIATION SYNDROME	http://www.wikipathways.org/instance/WP4932_r118797		R-HSA-1280218 Adaptive Immune System;R-HSA-168256 Immune System;R-HSA-392499 Metabolism of proteins;R-HSA-597592 Post-translational protein modification;R-HSA-8852135 Protein ubiquitination;R-HSA-8866652 Synthesis of active ubiquitin: roles of E1 and E2 enzymes;R-HSA-983168 Antigen processing: Ubiquitination & Proteasome degradation;R-HSA-983169 Class I MHC mediated antigen processing & presentat…	https://reactome.org/PathwayBrowser/#/R-HSA-1280218;https://reactome.org/PathwayBrowser/#/R-HSA-168256;https://reactome.org/PathwayBrowser/#/R-HSA-392499;https://reactome.org/PathwayBrowser/#/R-HSA-597592;https://reactome.org/PathwayBrowser/#/R-HSA-8852135;https://reactome.org/PathwayBrowser/#/R-HSA-8866652;https://reactome.org/PathwayBrowser/#/R-HSA-983168;https://reactome.org/PathwayBrowser/#/R…
Q9UEW3	Macrophage receptor MARCO OS=Homo sapiens OX=9606 GN=MARCO PE=1 SV=1	MARCO	2.92771	0.0679713	None		1667.34	5716.32	1885.41	2975.78	900.611		0.634188	2.17426	0.717133	1.13187	0.342556	cytoplasm	K13884	MARCO; macrophage receptor with collagenous structure	hsa04145 Phagosome	GO:0001932 regulation of protein phosphorylation; GO:0001934 positive regulation of protein phosphorylation; GO:0002218 activation of innate immune response; GO:0002221 pattern recognition receptor signaling pathway; GO:0002253 activation of immune response; GO:0002376 immune system process; GO:0002682 regulation of immune system process; GO:0002684 positive regulation of immune system process; G…	GO:0005622 intracellular anatomical structure; GO:0005737 cytoplasm; GO:0005886 plasma membrane; GO:0005887 integral component of plasma membrane; GO:0012506 vesicle membrane; GO:0016020 membrane; GO:0016021 integral component of membrane; GO:0030139 endocytic vesicle; GO:0030659 cytoplasmic vesicle membrane; GO:0030666 endocytic vesicle membrane; GO:0031090 organelle membrane; GO:0031224 intrins…	GO:0001540 amyloid-beta binding; GO:0001664 G protein-coupled receptor binding; GO:0004888 transmembrane signaling receptor activity; GO:0005102 signaling receptor binding; GO:0005488 binding; GO:0005515 protein binding; GO:0033218 amide binding; GO:0038023 signaling receptor activity; GO:0038187 pattern recognition receptor activity; GO:0042277 peptide binding; GO:0060089 molecular transducer ac…	PF00530	PF00530 Scavenger receptor cysteine-rich domain							R-HSA-2173782 Binding and Uptake of Ligands by Scavenger Receptors;R-HSA-3000480 Scavenging by Class A Receptors;R-HSA-5653656 Vesicle-mediated transport	https://reactome.org/PathwayBrowser/#/R-HSA-2173782;https://reactome.org/PathwayBrowser/#/R-HSA-3000480;https://reactome.org/PathwayBrowser/#/R-HSA-5653656	INFLAMMATORY RESPONSE	https://www.gsea-msigdb.org/gsea/msigdb/cards/HALLMARK_INFLAMMATORY_RESPONSE
Q14203	Dynactin subunit 1 OS=Homo sapiens OX=9606 GN=DCTN1 PE=1 SV=3	DCTN1	0.829481	0.0680787	None	11179.9	14726.4	13611.8	13375.3	11257.8	15358.6	0.843662	1.11129	1.02718	1.00933	0.849541	1.159	plasma membrane	K04648	DCTN1; dynactin 1	hsa05132 Salmonella infection; hsa05016 Huntington disease; hsa05022 Pathways of neurodegeneration - multiple diseases; hsa04962 Vasopressin-regulated water reabsorption; hsa05014 Amyotrophic lateral sclerosis	GO:0000003 reproduction; GO:0000022 mitotic spindle elongation; GO:0000070 mitotic sister chromatid segregation; GO:0000086 G2/M transition of mitotic cell cycle; GO:0000132 establishment of mitotic spindle orientation; GO:0000226 microtubule cytoskeleton organization; GO:0000278 mitotic cell cycle; GO:0000280 nuclear division; GO:0000819 sister chromatid segregation; GO:0000902 cell morphogenesi…	GO:0000235 astral microtubule; GO:0000775 chromosome, centromeric region; GO:0000776 kinetochore; GO:0000922 spindle pole; GO:0005622 intracellular anatomical structure; GO:0005634 nucleus; GO:0005635 nuclear envelope; GO:0005694 chromosome; GO:0005737 cytoplasm; GO:0005813 centrosome; GO:0005814 centriole; GO:0005815 microtubule organizing center; GO:0005818 aster; GO:0005819 spindle; GO:0005828…	GO:0005488 binding; GO:0005515 protein binding; GO:0008017 microtubule binding; GO:0008092 cytoskeletal protein binding; GO:0015631 tubulin binding; GO:0019899 enzyme binding; GO:0019900 kinase binding; GO:0019901 protein kinase binding; GO:0042802 identical protein binding; GO:0044877 protein-containing complex binding; GO:0045505 dynein intermediate chain binding; GO:0070840 dynein complex bind…	PF01302	PF01302 CAP-Gly domain	DZ	KOG0971	Microtubule-associated protein dynactin DCTN1/Glued	WP5085 VASOPRESSINREGULATED WATER REABSORPTION	http://www.wikipathways.org/instance/WP5085_r119785		R-HSA-1280218 Adaptive Immune System;R-HSA-1643685 Disease;R-HSA-168256 Immune System;R-HSA-199977 ER to Golgi Anterograde Transport;R-HSA-199991 Membrane Trafficking;R-HSA-2132295 MHC class II antigen presentation;R-HSA-2262752 Cellular responses to stress;R-HSA-3371497 HSP90 chaperone cycle for steroid hormone receptors (SHR) in the presence of ligand;R-HSA-381038 XBP1(S) activates chaperone ge…	https://reactome.org/PathwayBrowser/#/R-HSA-1280218;https://reactome.org/PathwayBrowser/#/R-HSA-1643685;https://reactome.org/PathwayBrowser/#/R-HSA-168256;https://reactome.org/PathwayBrowser/#/R-HSA-199977;https://reactome.org/PathwayBrowser/#/R-HSA-199991;https://reactome.org/PathwayBrowser/#/R-HSA-2132295;https://reactome.org/PathwayBrowser/#/R-HSA-2262752;https://reactome.org/PathwayBrowser/#/…	UNFOLDED PROTEIN RESPONSE	https://www.gsea-msigdb.org/gsea/msigdb/cards/HALLMARK_UNFOLDED_PROTEIN_RESPONSE
Q9NWY4	Histone PARylation factor 1 OS=Homo sapiens OX=9606 GN=HPF1 PE=1 SV=2	HPF1	0.871454	0.0687179	None	3991.42	5026.13	4499.19	4421.71	4105.61	5006.42	0.885327	1.11483	0.997954	0.980769	0.910655	1.11046	nucleus				GO:0006464 cellular protein modification process; GO:0006471 protein ADP-ribosylation; GO:0006807 nitrogen compound metabolic process; GO:0006950 response to stress; GO:0006974 cellular response to DNA damage stimulus; GO:0008152 metabolic process; GO:0009987 cellular process; GO:0010835 regulation of protein ADP-ribosylation; GO:0018193 peptidyl-amino acid modification; GO:0018209 peptidyl-serin…	GO:0005622 intracellular anatomical structure; GO:0005634 nucleus; GO:0043226 organelle; GO:0043227 membrane-bounded organelle; GO:0043229 intracellular organelle; GO:0043231 intracellular membrane-bounded organelle;	GO:0005488 binding; GO:0005515 protein binding; GO:0008270 zinc ion binding; GO:0042393 histone binding; GO:0043167 ion binding; GO:0043169 cation binding; GO:0046872 metal ion binding; GO:0046914 transition metal ion binding; GO:0072572 poly-ADP-D-ribose binding; GO:0097367 carbohydrate derivative binding;			S	KOG3952	Uncharacterized conserved protein
Q06547	GA-binding protein subunit beta-1 OS=Homo sapiens OX=9606 GN=GABPB1 PE=1 SV=2	GABPB1	0.78097	0.069398	None	727.276	796.29	545.137	745.648	525.477	760.187	1.0643	1.1653	0.797759	1.09119	0.768988	1.11246	cytoskeleton	K09454			GO:0006355 regulation of transcription, DNA-templated; GO:0006357 regulation of transcription by RNA polymerase II; GO:0006996 organelle organization; GO:0007005 mitochondrion organization; GO:0009889 regulation of biosynthetic process; GO:0009891 positive regulation of biosynthetic process; GO:0009893 positive regulation of metabolic process; GO:0009987 cellular process; GO:0010468 regulation of…	GO:0005622 intracellular anatomical structure; GO:0005634 nucleus; GO:0005654 nucleoplasm; GO:0005737 cytoplasm; GO:0031974 membrane-enclosed lumen; GO:0031981 nuclear lumen; GO:0032991 protein-containing complex; GO:0035770 ribonucleoprotein granule; GO:0036464 cytoplasmic ribonucleoprotein granule; GO:0043226 organelle; GO:0043227 membrane-bounded organelle; GO:0043228 non-membrane-bounded orga…	GO:0001067 transcription regulatory region nucleic acid binding; GO:0003676 nucleic acid binding; GO:0003677 DNA binding; GO:0003700 DNA-binding transcription factor activity; GO:0005488 binding; GO:0005515 protein binding; GO:0046982 protein heterodimerization activity; GO:0046983 protein dimerization activity; GO:0097159 organic cyclic compound binding; GO:0140110 transcription regulator activi…						WP3657 HEMATOPOIETIC STEM CELL GENE REGULATION BY GABP ALPHABETA COMPLEX;WP391 MITOCHONDRIAL GENE EXPRESSION;WP289 MYOMETRIAL RELAXATION AND CONTRACTION PATHWAYS	http://www.wikipathways.org/instance/WP3657_r120797;http://www.wikipathways.org/instance/WP391_r117794;http://www.wikipathways.org/instance/WP289_r120734	Transcription factor
Q9BVG8	Kinesin-like protein KIFC3 OS=Homo sapiens OX=9606 GN=KIFC3 PE=1 SV=4	KIFC3	0.609225	0.0699465	None	1044.2	1341.92	776.958	1362.23	1147.7	2169.02	0.798926	1.02671	0.594457	1.04225	0.878115	1.65954	nucleus	K10406			GO:0003008 system process; GO:0006928 movement of cell or subcellular component; GO:0006996 organelle organization; GO:0007017 microtubule-based process; GO:0007018 microtubule-based movement; GO:0007030 Golgi organization; GO:0007155 cell adhesion; GO:0007600 sensory perception; GO:0007601 visual perception; GO:0009987 cellular process; GO:0010256 endomembrane system organization; GO:0016043 cel…	GO:0005622 intracellular anatomical structure; GO:0005737 cytoplasm; GO:0005794 Golgi apparatus; GO:0005813 centrosome; GO:0005815 microtubule organizing center; GO:0005856 cytoskeleton; GO:0005871 kinesin complex; GO:0005875 microtubule associated complex; GO:0005911 cell-cell junction; GO:0005912 adherens junction; GO:0005915 zonula adherens; GO:0012505 endomembrane system; GO:0015630 microtubu…	GO:0003774 cytoskeletal motor activity; GO:0003777 microtubule motor activity; GO:0003824 catalytic activity; GO:0005488 binding; GO:0005515 protein binding; GO:0008569 minus-end-directed microtubule motor activity; GO:0016462 pyrophosphatase activity; GO:0016787 hydrolase activity; GO:0016817 hydrolase activity, acting on acid anhydrides; GO:0016818 hydrolase activity, acting on acid anhydrides,…	PF00225	PF00225 Kinesin motor domain	Z	KOG0239	Kinesin (KAR3 subfamily)	WP2858 ECTODERM DIFFERENTIATION;WP4754 IL18 SIGNALING PATHWAY	http://www.wikipathways.org/instance/WP2858_r116763;http://www.wikipathways.org/instance/WP4754_r115147				MYOGENESIS	https://www.gsea-msigdb.org/gsea/msigdb/cards/HALLMARK_MYOGENESIS
Q9Y5Q0	Fatty acid desaturase 3 OS=Homo sapiens OX=9606 GN=FADS3 PE=1 SV=1	FADS3	0.542686	0.0706047	None	1140.39	1781.88	1360.03	3580.25	1470.26	1954.59	0.606193	0.947187	0.722946	1.90314	0.78154	1.03899	plasma membrane	K10225			GO:0006082 organic acid metabolic process; GO:0006629 lipid metabolic process; GO:0006631 fatty acid metabolic process; GO:0006633 fatty acid biosynthetic process; GO:0006636 unsaturated fatty acid biosynthetic process; GO:0008152 metabolic process; GO:0008610 lipid biosynthetic process; GO:0009058 biosynthetic process; GO:0009987 cellular process; GO:0016053 organic acid biosynthetic process; GO…	GO:0016020 membrane;		PF00173; PF00487	PF00173 Cytochrome b5-like Heme/Steroid binding domain; PF00487 Fatty acid desaturase	I	KOG4232	Delta 6-fatty acid desaturase/delta-8 sphingolipid desaturase
Q86YP4	Transcriptional repressor p66-alpha OS=Homo sapiens OX=9606 GN=GATAD2A PE=1 SV=1	GATAD2A	0.861041	0.0709188	None	4497.75	5027.31	5072.22	5717.71	4301.59	5365.2	0.900097	1.00607	1.01506	1.14424	0.860841	1.07369	nucleus	K23194			GO:0000122 negative regulation of transcription by RNA polymerase II; GO:0001568 blood vessel development; GO:0001701 in utero embryonic development; GO:0001708 cell fate specification; GO:0001838 embryonic epithelial tube formation; GO:0001841 neural tube formation; GO:0001842 neural fold formation; GO:0001843 neural tube closure; GO:0001944 vasculature development; GO:0002009 morphogenesis of a…	GO:0000118 histone deacetylase complex; GO:0000228 nuclear chromosome; GO:0000785 chromatin; GO:0005622 intracellular anatomical structure; GO:0005634 nucleus; GO:0005654 nucleoplasm; GO:0005694 chromosome; GO:0016581 NuRD complex; GO:0017053 transcription repressor complex; GO:0031974 membrane-enclosed lumen; GO:0031981 nuclear lumen; GO:0032991 protein-containing complex; GO:0043226 organelle; …	GO:0000981 DNA-binding transcription factor activity, RNA polymerase II-specific; GO:0003700 DNA-binding transcription factor activity; GO:0005488 binding; GO:0005515 protein binding; GO:0030674 protein-macromolecule adaptor activity; GO:0060090 molecular adaptor activity; GO:0140110 transcription regulator activity;	PF00320	PF00320 GATA zinc finger	S	KOG3740	Uncharacterized conserved protein			Transcription factor	R-HSA-1257604 PIP3 activates AKT signaling;R-HSA-162582 Signal Transduction;R-HSA-1643685 Disease;R-HSA-212165 Epigenetic regulation of gene expression;R-HSA-212436 Generic Transcription Pathway;R-HSA-3214815 HDACs deacetylate histones;R-HSA-3247509 Chromatin modifying enzymes;R-HSA-3700989 Transcriptional Regulation by TP53;R-HSA-427389 ERCC6 (CSB) and EHMT2 (G9a) positively regulate rRNA expres…	https://reactome.org/PathwayBrowser/#/R-HSA-1257604;https://reactome.org/PathwayBrowser/#/R-HSA-162582;https://reactome.org/PathwayBrowser/#/R-HSA-1643685;https://reactome.org/PathwayBrowser/#/R-HSA-212165;https://reactome.org/PathwayBrowser/#/R-HSA-212436;https://reactome.org/PathwayBrowser/#/R-HSA-3214815;https://reactome.org/PathwayBrowser/#/R-HSA-3247509;https://reactome.org/PathwayBrowser/#/…
Q7Z7A3	Cytoplasmic tRNA 2-thiolation protein 1 OS=Homo sapiens OX=9606 GN=CTU1 PE=1 SV=1	CTU1	0.67423	0.0711651	None		2667.27	2134.53	3830.56	2111.18	2947.86		0.974068	0.779515	1.39889	0.770988	1.07654	mitochondria	K14168	CTU1; cytoplasmic tRNA 2-thiolation protein 1 [EC:2.7.7.-]	hsa04122 Sulfur relay system	GO:0000003 reproduction; GO:0002097 tRNA wobble base modification; GO:0002098 tRNA wobble uridine modification; GO:0002119 nematode larval development; GO:0002164 larval development; GO:0003006 developmental process involved in reproduction; GO:0006139 nucleobase-containing compound metabolic process; GO:0006396 RNA processing; GO:0006399 tRNA metabolic process; GO:0006400 tRNA modification; GO:0…	GO:0005622 intracellular anatomical structure; GO:0005737 cytoplasm; GO:0005829 cytosol;	GO:0000049 tRNA binding; GO:0003676 nucleic acid binding; GO:0003723 RNA binding; GO:0003824 catalytic activity; GO:0005488 binding; GO:0016740 transferase activity; GO:0016782 transferase activity, transferring sulphur-containing groups; GO:0016783 sulfurtransferase activity; GO:0097159 organic cyclic compound binding; GO:1901363 heterocyclic compound binding;			R	KOG2840	Uncharacterized conserved protein with similarity to predicted ATPase of the PP-loop superfamily				R-HSA-6782315 tRNA modification in the nucleus and cytosol;R-HSA-72306 tRNA processing;R-HSA-8953854 Metabolism of RNA	https://reactome.org/PathwayBrowser/#/R-HSA-6782315;https://reactome.org/PathwayBrowser/#/R-HSA-72306;https://reactome.org/PathwayBrowser/#/R-HSA-8953854
O75122	CLIP-associating protein 2 OS=Homo sapiens OX=9606 GN=CLASP2 PE=1 SV=3	CLASP2	0.730062	0.0720167	None	2093.69	3068.63	2485.27	3948.44	3068.48	3457.99	0.693179	1.01596	0.822824	1.30725	1.01591	1.14487	cytoplasm	K16578			GO:0000003 reproduction; GO:0000022 mitotic spindle elongation; GO:0000070 mitotic sister chromatid segregation; GO:0000086 G2/M transition of mitotic cell cycle; GO:0000226 microtubule cytoskeleton organization; GO:0000278 mitotic cell cycle; GO:0000280 nuclear division; GO:0000819 sister chromatid segregation; GO:0000902 cell morphogenesis; GO:0000904 cell morphogenesis involved in differentiat…	GO:0000775 chromosome, centromeric region; GO:0000776 kinetochore; GO:0000922 spindle pole; GO:0001726 ruffle; GO:0005576 extracellular region; GO:0005622 intracellular anatomical structure; GO:0005634 nucleus; GO:0005694 chromosome; GO:0005737 cytoplasm; GO:0005794 Golgi apparatus; GO:0005802 trans-Golgi network; GO:0005813 centrosome; GO:0005815 microtubule organizing center; GO:0005819 spindle…	GO:0000166 nucleotide binding; GO:0001882 nucleoside binding; GO:0001883 purine nucleoside binding; GO:0002162 dystroglycan binding; GO:0003779 actin binding; GO:0005488 binding; GO:0005515 protein binding; GO:0005525 GTP binding; GO:0008017 microtubule binding; GO:0008092 cytoskeletal protein binding; GO:0015631 tubulin binding; GO:0017076 purine nucleotide binding; GO:0019001 guanyl nucleotide …			R	KOG2956	CLIP-associating protein	WP4932 7Q1123 COPY NUMBER VARIATION SYNDROME	http://www.wikipathways.org/instance/WP4932_r118797		R-HSA-1266738 Developmental Biology;R-HSA-141424 Amplification of signal from the kinetochores;R-HSA-141444 Amplification of signal from unattached kinetochores via a MAD2 inhibitory signal;R-HSA-162582 Signal Transduction;R-HSA-1640170 Cell Cycle;R-HSA-194315 Signaling by Rho GTPases;R-HSA-195258 RHO GTPase Effectors;R-HSA-2467813 Separation of Sister Chromatids;R-HSA-2500257 Resolution of Siste…	https://reactome.org/PathwayBrowser/#/R-HSA-1266738;https://reactome.org/PathwayBrowser/#/R-HSA-141424;https://reactome.org/PathwayBrowser/#/R-HSA-141444;https://reactome.org/PathwayBrowser/#/R-HSA-162582;https://reactome.org/PathwayBrowser/#/R-HSA-1640170;https://reactome.org/PathwayBrowser/#/R-HSA-194315;https://reactome.org/PathwayBrowser/#/R-HSA-195258;https://reactome.org/PathwayBrowser/#/R-…
Q9Y251	Heparanase OS=Homo sapiens OX=9606 GN=HPSE PE=1 SV=2	HPSE	2.48538	0.0722198	None		1290.44	1743.61	1003.59	3176.34	675.308		0.817843	1.10505	0.636046	2.01307	0.42799	extracellular	K07964	HPSE; heparanase [EC:3.2.1.166]	hsa00531 Glycosaminoglycan degradation; hsa05205 Proteoglycans in cancer; hsa01100 Metabolic pathways	GO:0001525 angiogenesis; GO:0001568 blood vessel development; GO:0001775 cell activation; GO:0001817 regulation of cytokine production; GO:0001819 positive regulation of cytokine production; GO:0001944 vasculature development; GO:0002252 immune effector process; GO:0002263 cell activation involved in immune response; GO:0002274 myeloid leukocyte activation; GO:0002275 myeloid cell activation invo…	GO:0000323 lytic vacuole; GO:0005576 extracellular region; GO:0005622 intracellular anatomical structure; GO:0005634 nucleus; GO:0005654 nucleoplasm; GO:0005737 cytoplasm; GO:0005764 lysosome; GO:0005765 lysosomal membrane; GO:0005773 vacuole; GO:0005774 vacuolar membrane; GO:0005775 vacuolar lumen; GO:0005886 plasma membrane; GO:0012505 endomembrane system; GO:0016020 membrane; GO:0030141 secret…	GO:0003824 catalytic activity; GO:0004553 hydrolase activity, hydrolyzing O-glycosyl compounds; GO:0004566 beta-glucuronidase activity; GO:0005488 binding; GO:0005515 protein binding; GO:0016787 hydrolase activity; GO:0016798 hydrolase activity, acting on glycosyl bonds; GO:0030305 heparanase activity; GO:0043167 ion binding; GO:0043168 anion binding; GO:0043394 proteoglycan binding; GO:0043395 h…	PF03662	PF03662 Glycosyl hydrolase family 79, N-terminal domain				WP4815 GLYCOSAMINOGLYCAN DEGRADATION	http://www.wikipathways.org/instance/WP4815_r110276		R-HSA-1430728 Metabolism;R-HSA-1630316 Glycosaminoglycan metabolism;R-HSA-1638091 Heparan sulfate/heparin (HS-GAG) metabolism;R-HSA-168249 Innate Immune System;R-HSA-168256 Immune System;R-HSA-2024096 HS-GAG degradation;R-HSA-6798695 Neutrophil degranulation;R-HSA-71387 Metabolism of carbohydrates	https://reactome.org/PathwayBrowser/#/R-HSA-1430728;https://reactome.org/PathwayBrowser/#/R-HSA-1630316;https://reactome.org/PathwayBrowser/#/R-HSA-1638091;https://reactome.org/PathwayBrowser/#/R-HSA-168249;https://reactome.org/PathwayBrowser/#/R-HSA-168256;https://reactome.org/PathwayBrowser/#/R-HSA-2024096;https://reactome.org/PathwayBrowser/#/R-HSA-6798695;https://reactome.org/PathwayBrowser/#…
Q969M3	Protein YIPF5 OS=Homo sapiens OX=9606 GN=YIPF5 PE=1 SV=1	YIPF5	1.15709	0.0729678	None	25826.3	19986.8	21307.9	19842.8	22126.2	20027.8	1.20013	0.92877	0.990161	0.922079	1.02819	0.930676	plasma membrane	K20363			GO:0000003 reproduction; GO:0007276 gamete generation; GO:0007283 spermatogenesis; GO:0019953 sexual reproduction; GO:0022414 reproductive process; GO:0032386 regulation of intracellular transport; GO:0032501 multicellular organismal process; GO:0032504 multicellular organism reproduction; GO:0032879 regulation of localization; GO:0044703 multi-organism reproductive process; GO:0048232 male gamet…	GO:0005622 intracellular anatomical structure; GO:0005634 nucleus; GO:0005654 nucleoplasm; GO:0005737 cytoplasm; GO:0005783 endoplasmic reticulum; GO:0005794 Golgi apparatus; GO:0005798 Golgi-associated vesicle; GO:0012505 endomembrane system; GO:0016020 membrane; GO:0030134 COPII-coated ER to Golgi transport vesicle; GO:0030135 coated vesicle; GO:0031410 cytoplasmic vesicle; GO:0031974 membrane-…				U	KOG3103	Rab GTPase interacting factor, Golgi membrane protein
O43684	Mitotic checkpoint protein BUB3 OS=Homo sapiens OX=9606 GN=BUB3 PE=1 SV=1	BUB3	0.899971	0.0735865	None	41630.1	41434	39557.5	46808.4	38134.3	44341.8	0.991562	0.986892	0.942196	1.1149	0.908298	1.05615	nucleus	K02180	BUB3; cell cycle arrest protein BUB3	hsa04110 Cell cycle; hsa05166 Human T-cell leukemia virus 1 infection	GO:0000003 reproduction; GO:0000070 mitotic sister chromatid segregation; GO:0000075 cell cycle checkpoint signaling; GO:0000278 mitotic cell cycle; GO:0000280 nuclear division; GO:0000819 sister chromatid segregation; GO:0006508 proteolysis; GO:0006511 ubiquitin-dependent protein catabolic process; GO:0006807 nitrogen compound metabolic process; GO:0006996 organelle organization; GO:0007049 cell…	GO:0000775 chromosome, centromeric region; GO:0000776 kinetochore; GO:0005622 intracellular anatomical structure; GO:0005634 nucleus; GO:0005654 nucleoplasm; GO:0005694 chromosome; GO:0005737 cytoplasm; GO:0005829 cytosol; GO:0031974 membrane-enclosed lumen; GO:0031981 nuclear lumen; GO:0032991 protein-containing complex; GO:0033597 mitotic checkpoint complex; GO:0043226 organelle; GO:0043227 mem…	GO:0005488 binding; GO:0005515 protein binding; GO:0032182 ubiquitin-like protein binding; GO:0043130 ubiquitin binding;			D	KOG1036	Mitotic spindle checkpoint protein BUB3, WD repeat superfamily	WP179 CELL CYCLE;WP4240 REGULATION OF SISTER CHROMATID SEPARATION AT THE METAPHASEANAPHASE TRANSITION	http://www.wikipathways.org/instance/WP179_r120742;http://www.wikipathways.org/instance/WP4240_r106495		R-HSA-141405 Inhibition of the proteolytic activity of APC/C required for the onset of anaphase by mitotic spindle checkpoint components;R-HSA-141424 Amplification of signal from the kinetochores;R-HSA-141430 Inactivation of APC/C via direct inhibition of the APC/C complex;R-HSA-141444 Amplification of signal from unattached kinetochores via a MAD2 inhibitory signal;R-HSA-162582 Signal Transducti…	https://reactome.org/PathwayBrowser/#/R-HSA-141405;https://reactome.org/PathwayBrowser/#/R-HSA-141424;https://reactome.org/PathwayBrowser/#/R-HSA-141430;https://reactome.org/PathwayBrowser/#/R-HSA-141444;https://reactome.org/PathwayBrowser/#/R-HSA-162582;https://reactome.org/PathwayBrowser/#/R-HSA-1640170;https://reactome.org/PathwayBrowser/#/R-HSA-174143;https://reactome.org/PathwayBrowser/#/R-H…	G2M CHECKPOINT;MYC TARGETS V1	https://www.gsea-msigdb.org/gsea/msigdb/cards/HALLMARK_G2M_CHECKPOINT;https://www.gsea-msigdb.org/gsea/msigdb/cards/HALLMARK_MYC_TARGETS_V1
O75864	Protein phosphatase 1 regulatory subunit 37 OS=Homo sapiens OX=9606 GN=PPP1R37 PE=1 SV=4	PPP1R37	0.855733	0.07486	None	3729.79	4844.99	4306.58	4641.67	3680.85	4205.95	0.880712	1.14404	1.01691	1.09603	0.869156	0.993147	cytoplasm,nucleus	K17576			GO:0009892 negative regulation of metabolic process; GO:0010563 negative regulation of phosphorus metabolic process; GO:0010921 regulation of phosphatase activity; GO:0010923 negative regulation of phosphatase activity; GO:0019220 regulation of phosphate metabolic process; GO:0019222 regulation of metabolic process; GO:0031323 regulation of cellular metabolic process; GO:0031324 negative regulati…					A	KOG1908	Ribonuclease inhibitor type leucine-rich repeat proteins
Q9BPX7	UPF0415 protein C7orf25 OS=Homo sapiens OX=9606 GN=C7orf25 PE=1 SV=1	C7orf25	0.711679	0.0751368	None	1165.25	2382.2	1436.94	1683.05	1487.14	1680.78	0.710853	1.45325	0.876596	1.02673	0.90722	1.02535	cytoplasm							PF18474; PF07000	PF18474 Family of unknown function (DUF5614); PF07000 Protein of unknown function (DUF1308)	S	KOG4529	Uncharacterized conserved protein
Q96PV6	Leukocyte receptor cluster member 8 OS=Homo sapiens OX=9606 GN=LENG8 PE=1 SV=3	LENG8	0.822821	0.0766531	None	12220.9	15119.4	10370.7	13954.9	13692.6	15023	0.912217	1.12857	0.774111	1.04165	1.02207	1.12138	nucleus	K23802								K	KOG1861	Leucine permease transcriptional regulator
Q06265	Exosome complex component RRP45 OS=Homo sapiens OX=9606 GN=EXOSC9 PE=1 SV=3	EXOSC9	0.805379	0.0768537	None	5320.96	6598.58	4645.91	5462.73	5411.48	7033.25	0.926112	1.14848	0.808619	0.950787	0.941867	1.22414	cytoplasm	K03678	RRP45; exosome complex component RRP45	hsa03018 RNA degradation	GO:0000288 nuclear-transcribed mRNA catabolic process, deadenylation-dependent decay; GO:0000291 nuclear-transcribed mRNA catabolic process, exonucleolytic; GO:0000459 exonucleolytic trimming involved in rRNA processing; GO:0000460 maturation of 5.8S rRNA; GO:0000466 maturation of 5.8S rRNA from tricistronic rRNA transcript (SSU-rRNA, 5.8S rRNA, LSU-rRNA); GO:0000467 exonucleolytic trimming to ge…	GO:0000176 nuclear exosome (RNase complex); GO:0000177 cytoplasmic exosome (RNase complex); GO:0000178 exosome (RNase complex); GO:0000228 nuclear chromosome; GO:0005622 intracellular anatomical structure; GO:0005634 nucleus; GO:0005654 nucleoplasm; GO:0005694 chromosome; GO:0005730 nucleolus; GO:0005737 cytoplasm; GO:0005829 cytosol; GO:0031974 membrane-enclosed lumen; GO:0031981 nuclear lumen; …	GO:0000175 3'-5'-exoribonuclease activity; GO:0003676 nucleic acid binding; GO:0003723 RNA binding; GO:0003824 catalytic activity; GO:0004518 nuclease activity; GO:0004527 exonuclease activity; GO:0004532 exoribonuclease activity; GO:0004540 ribonuclease activity; GO:0005488 binding; GO:0005515 protein binding; GO:0008134 transcription factor binding; GO:0008408 3'-5' exonuclease activity; GO:001…	PF01138; PF03725	PF01138 3' exoribonuclease family, domain 1; PF03725 3' exoribonuclease family, domain 2	J	KOG1614	Exosomal 3'-5' exoribonuclease complex, subunit Rrp45	WP4352 CILIARY LANDSCAPE	http://www.wikipathways.org/instance/WP4352_r102218		R-HSA-2262752 Cellular responses to stress;R-HSA-380994 ATF4 activates genes in response to endoplasmic reticulum stress;R-HSA-381042 PERK regulates gene expression;R-HSA-381119 Unfolded Protein Response (UPR);R-HSA-429914 Deadenylation-dependent mRNA decay;R-HSA-429958 mRNA decay by 3' to 5' exoribonuclease;R-HSA-450385 Butyrate Response Factor 1 (BRF1) binds and destabilizes mRNA;R-HSA-450513 T…	https://reactome.org/PathwayBrowser/#/R-HSA-2262752;https://reactome.org/PathwayBrowser/#/R-HSA-380994;https://reactome.org/PathwayBrowser/#/R-HSA-381042;https://reactome.org/PathwayBrowser/#/R-HSA-381119;https://reactome.org/PathwayBrowser/#/R-HSA-429914;https://reactome.org/PathwayBrowser/#/R-HSA-429958;https://reactome.org/PathwayBrowser/#/R-HSA-450385;https://reactome.org/PathwayBrowser/#/R-H…	UNFOLDED PROTEIN RESPONSE	https://www.gsea-msigdb.org/gsea/msigdb/cards/HALLMARK_UNFOLDED_PROTEIN_RESPONSE
Q9BZ67	FERM domain-containing protein 8 OS=Homo sapiens OX=9606 GN=FRMD8 PE=1 SV=1	FRMD8	1.45974	0.0769065	None			2224.73	1586.26	2163.22	1419.73			1.20354	0.858141	1.17027	0.768051	cytoplasm	K23972			GO:0009966 regulation of signal transduction; GO:0009968 negative regulation of signal transduction; GO:0010646 regulation of cell communication; GO:0010648 negative regulation of cell communication; GO:0023051 regulation of signaling; GO:0023057 negative regulation of signaling; GO:0030111 regulation of Wnt signaling pathway; GO:0030178 negative regulation of Wnt signaling pathway; GO:0048519 ne…			PF00373	PF00373 FERM central domain	T	KOG4335	FERM domain-containing protein KRIT1
P60002	Transcription elongation factor 1 homolog OS=Homo sapiens OX=9606 GN=ELOF1 PE=1 SV=1	ELOF1	0.514759	0.0770482	None	205.438		244.884	443.428		431.393	0.620123		0.739193	1.33851		1.30218	cytoplasm				GO:0006139 nucleobase-containing compound metabolic process; GO:0006325 chromatin organization; GO:0006338 chromatin remodeling; GO:0006351 transcription, DNA-templated; GO:0006354 DNA-templated transcription, elongation; GO:0006355 regulation of transcription, DNA-templated; GO:0006366 transcription by RNA polymerase II; GO:0006368 transcription elongation from RNA polymerase II promoter; GO:000…	GO:0005622 intracellular anatomical structure; GO:0005634 nucleus; GO:0005654 nucleoplasm; GO:0008023 transcription elongation factor complex; GO:0031974 membrane-enclosed lumen; GO:0031981 nuclear lumen; GO:0032991 protein-containing complex; GO:0043226 organelle; GO:0043227 membrane-bounded organelle; GO:0043229 intracellular organelle; GO:0043231 intracellular membrane-bounded organelle; GO:00…	GO:0000993 RNA polymerase II complex binding; GO:0001098 basal transcription machinery binding; GO:0001099 basal RNA polymerase II transcription machinery binding; GO:0005488 binding; GO:0005515 protein binding; GO:0019899 enzyme binding; GO:0043175 RNA polymerase core enzyme binding; GO:0044877 protein-containing complex binding; GO:0070063 RNA polymerase binding;	PF05129	PF05129 Transcription elongation factor Elf1 like	S	KOG3214	Uncharacterized Zn ribbon-containing protein
P50749	Ras association domain-containing protein 2 OS=Homo sapiens OX=9606 GN=RASSF2 PE=1 SV=1	RASSF2	1.17982	0.0770597	None		2677.74	3182.9	2730.56	2942.24	2379.09		0.962348	1.1439	0.981331	1.05741	0.855017	nucleus	K09851	RASSF2_4; Ras association domain-containing protein 2/4	hsa04392 Hippo signaling pathway - multiple species	GO:0001501 skeletal system development; GO:0001503 ossification; GO:0001932 regulation of protein phosphorylation; GO:0001933 negative regulation of protein phosphorylation; GO:0001934 positive regulation of protein phosphorylation; GO:0002682 regulation of immune system process; GO:0002761 regulation of myeloid leukocyte differentiation; GO:0006464 cellular protein modification process; GO:00064…	GO:0000775 chromosome, centromeric region; GO:0000776 kinetochore; GO:0005622 intracellular anatomical structure; GO:0005634 nucleus; GO:0005654 nucleoplasm; GO:0005694 chromosome; GO:0005737 cytoplasm; GO:0005794 Golgi apparatus; GO:0005829 cytosol; GO:0005886 plasma membrane; GO:0012505 endomembrane system; GO:0016020 membrane; GO:0031974 membrane-enclosed lumen; GO:0031981 nuclear lumen; GO:00…	GO:0003824 catalytic activity; GO:0004672 protein kinase activity; GO:0016301 kinase activity; GO:0016740 transferase activity; GO:0016772 transferase activity, transferring phosphorus-containing groups; GO:0016773 phosphotransferase activity, alcohol group as acceptor; GO:0140096 catalytic activity, acting on a protein;	PF00788; PF16517	PF00788 Ras association (RalGDS/AF-6) domain; PF16517 Novel Ras effector 1 C-terminal SARAH (Sav/Rassf/Hpo) domain	T	KOG4239	Ras GTPase effector RASSF2	WP5087 MALIGNANT PLEURAL MESOTHELIOMA	http://www.wikipathways.org/instance/WP5087_r120373
Q9GZS1	DNA-directed RNA polymerase I subunit RPA49 OS=Homo sapiens OX=9606 GN=POLR1E PE=1 SV=3	POLR1E	0.700803	0.0774446	None	1427.7	1913.98	1779.54	2354.18	1839.4	2933.07	0.699403	0.937623	0.871763	1.15327	0.901087	1.43686	nucleus	K03005	RPA49; DNA-directed RNA polymerase I subunit RPA49	hsa03020 RNA polymerase	GO:0001188 RNA polymerase I preinitiation complex assembly; GO:0006139 nucleobase-containing compound metabolic process; GO:0006351 transcription, DNA-templated; GO:0006352 DNA-templated transcription, initiation; GO:0006353 DNA-templated transcription, termination; GO:0006360 transcription by RNA polymerase I; GO:0006361 transcription initiation from RNA polymerase I promoter; GO:0006363 termina…	GO:0000428 DNA-directed RNA polymerase complex; GO:0001650 fibrillar center; GO:0005622 intracellular anatomical structure; GO:0005634 nucleus; GO:0005654 nucleoplasm; GO:0005730 nucleolus; GO:0005736 RNA polymerase I complex; GO:0030880 RNA polymerase complex; GO:0031974 membrane-enclosed lumen; GO:0031981 nuclear lumen; GO:0032991 protein-containing complex; GO:0043226 organelle; GO:0043227 mem…	GO:0001179 RNA polymerase I general transcription initiation factor binding; GO:0005488 binding; GO:0005515 protein binding; GO:0008134 transcription factor binding;			K	KOG4183	RNA polymerase I 49 kDa subunit	WP405 EUKARYOTIC TRANSCRIPTION INITIATION;WP4022 PYRIMIDINE METABOLISM	http://www.wikipathways.org/instance/WP405_r118377;http://www.wikipathways.org/instance/WP4022_r120306		R-HSA-212165 Epigenetic regulation of gene expression;R-HSA-427413 NoRC negatively regulates rRNA expression;R-HSA-5250913 Positive epigenetic regulation of rRNA expression;R-HSA-5250924 B-WICH complex positively regulates rRNA expression;R-HSA-5250941 Negative epigenetic regulation of rRNA expression;R-HSA-73762 RNA Polymerase I Transcription Initiation;R-HSA-73772 RNA Polymerase I Promoter Esca…	https://reactome.org/PathwayBrowser/#/R-HSA-212165;https://reactome.org/PathwayBrowser/#/R-HSA-427413;https://reactome.org/PathwayBrowser/#/R-HSA-5250913;https://reactome.org/PathwayBrowser/#/R-HSA-5250924;https://reactome.org/PathwayBrowser/#/R-HSA-5250941;https://reactome.org/PathwayBrowser/#/R-HSA-73762;https://reactome.org/PathwayBrowser/#/R-HSA-73772;https://reactome.org/PathwayBrowser/#/R-H…
Q96LI5	CCR4-NOT transcription complex subunit 6-like OS=Homo sapiens OX=9606 GN=CNOT6L PE=1 SV=2	CNOT6L	0.63876	0.0774881	None	1656.81	3516.93	3326.32	3637.5	2044.07	3846.88	0.551397	1.17046	1.10702	1.21058	0.680279	1.28027	cytoplasm	K12603	CNOT6; CCR4-NOT transcription complex subunit 6 [EC:3.1.13.4]	hsa03018 RNA degradation	GO:0000003 reproduction; GO:0000075 cell cycle checkpoint signaling; GO:0000077 DNA damage checkpoint signaling; GO:0000278 mitotic cell cycle; GO:0000288 nuclear-transcribed mRNA catabolic process, deadenylation-dependent decay; GO:0000289 nuclear-transcribed mRNA poly(A) tail shortening; GO:0000956 nuclear-transcribed mRNA catabolic process; GO:0003006 developmental process involved in reproduc…	GO:0005622 intracellular anatomical structure; GO:0005634 nucleus; GO:0005737 cytoplasm; GO:0005829 cytosol; GO:0030014 CCR4-NOT complex; GO:0032991 protein-containing complex; GO:0043226 organelle; GO:0043227 membrane-bounded organelle; GO:0043229 intracellular organelle; GO:0043231 intracellular membrane-bounded organelle;	GO:0000175 3'-5'-exoribonuclease activity; GO:0003824 catalytic activity; GO:0004518 nuclease activity; GO:0004527 exonuclease activity; GO:0004532 exoribonuclease activity; GO:0004535 poly(A)-specific ribonuclease activity; GO:0004540 ribonuclease activity; GO:0005488 binding; GO:0005515 protein binding; GO:0008408 3'-5' exonuclease activity; GO:0016787 hydrolase activity; GO:0016788 hydrolase a…	PF03372	PF03372 Endonuclease/Exonuclease/phosphatase family	K	KOG0620	Glucose-repressible alcohol dehydrogenase transcriptional effector CCR4 and related proteins	WP4352 CILIARY LANDSCAPE	http://www.wikipathways.org/instance/WP4352_r102218		R-HSA-212436 Generic Transcription Pathway;R-HSA-3700989 Transcriptional Regulation by TP53;R-HSA-429914 Deadenylation-dependent mRNA decay;R-HSA-429947 Deadenylation of mRNA;R-HSA-6791312 TP53 Regulates Transcription of Cell Cycle Genes;R-HSA-6804115 TP53 regulates transcription of additional cell cycle genes whose exact role in the p53 pathway remain uncertain;R-HSA-73857 RNA Polymerase II Tran…	https://reactome.org/PathwayBrowser/#/R-HSA-212436;https://reactome.org/PathwayBrowser/#/R-HSA-3700989;https://reactome.org/PathwayBrowser/#/R-HSA-429914;https://reactome.org/PathwayBrowser/#/R-HSA-429947;https://reactome.org/PathwayBrowser/#/R-HSA-6791312;https://reactome.org/PathwayBrowser/#/R-HSA-6804115;https://reactome.org/PathwayBrowser/#/R-HSA-73857;https://reactome.org/PathwayBrowser/#/R-…
P16220	Cyclic AMP-responsive element-binding protein 1 OS=Homo sapiens OX=9606 GN=CREB1 PE=1 SV=3	CREB1	0.757456	0.0784964	None	2023.45	2691.91	2605.13	3614.05	2557.82	3181.59	0.728124	0.968664	0.937437	1.30049	0.920413	1.14487	nucleus	K05870	CREB1; cyclic AMP-responsive element-binding protein 1	hsa05203 Viral carcinogenesis; hsa04962 Vasopressin-regulated water reabsorption; hsa05166 Human T-cell leukemia virus 1 infection; hsa04935 Growth hormone synthesis, secretion and action; hsa04261 Adrenergic signaling in cardiomyocytes; hsa04211 Longevity regulating pathway; hsa04714 Thermogenesis; hsa04934 Cushing syndrome; hsa05034 Alcoholism; hsa04915 Estrogen signaling pathway; hsa04925 Aldo…	GO:0000902 cell morphogenesis; GO:0000904 cell morphogenesis involved in differentiation; GO:0001101 response to acid chemical; GO:0001666 response to hypoxia; GO:0001817 regulation of cytokine production; GO:0001819 positive regulation of cytokine production; GO:0002682 regulation of immune system process; GO:0002684 positive regulation of immune system process; GO:0002761 regulation of myeloid …	GO:0000228 nuclear chromosome; GO:0000785 chromatin; GO:0000791 euchromatin; GO:0005622 intracellular anatomical structure; GO:0005634 nucleus; GO:0005654 nucleoplasm; GO:0005667 transcription regulator complex; GO:0005694 chromosome; GO:0005737 cytoplasm; GO:0005739 mitochondrion; GO:0005759 mitochondrial matrix; GO:0030424 axon; GO:0031974 membrane-enclosed lumen; GO:0031981 nuclear lumen; GO:0…	GO:0000976 transcription cis-regulatory region binding; GO:0000977 RNA polymerase II transcription regulatory region sequence-specific DNA binding; GO:0000978 RNA polymerase II cis-regulatory region sequence-specific DNA binding; GO:0000981 DNA-binding transcription factor activity, RNA polymerase II-specific; GO:0000987 cis-regulatory region sequence-specific DNA binding; GO:0001067 transcriptio…			K	KOG3584	cAMP response element binding protein and related transcription factors	WP4298 ACUTE VIRAL MYOCARDITIS;WP236 ADIPOGENESIS;WP138 ANDROGEN RECEPTOR SIGNALING PATHWAY;WP2516 ATM SIGNALING PATHWAY;WP23 B CELL RECEPTOR SIGNALING PATHWAY;WP3676 BDNFTRKB SIGNALING;WP2380 BRAINDERIVED NEUROTROPHIC FACTOR BDNF SIGNALING PATHWAY;WP4874 CAMKK2 PATHWAY;WP3594 CIRCADIAN RHYTHM GENES;WP2636 COMMON PATHWAYS UNDERLYING DRUG ADDICTION;WP2355 CORTICOTROPINRELEASING HORMONE SIGNALING P…		Transcription factor	R-HSA-111885 Opioid Signalling;R-HSA-111931 PKA-mediated phosphorylation of CREB;R-HSA-111932 CaMK IV-mediated phosphorylation of CREB;R-HSA-111933 Calmodulin induced events;R-HSA-111996 Ca-dependent events;R-HSA-111997 CaM pathway;R-HSA-112040 G-protein mediated events;R-HSA-112043 PLC beta mediated events;R-HSA-112314 Neurotransmitter receptors and postsynaptic signal transmission;R-HSA-112315 …
Q92546	RAB6A-GEF complex partner protein 2 OS=Homo sapiens OX=9606 GN=RGP1 PE=1 SV=1	RGP1	1.27086	0.0786091	None	2795.4	1914.32	2829.95	2433.89		2291.39	1.13959	0.780403	1.15367	0.992214		0.934121	extracellular	K20477			GO:0006810 transport; GO:0009892 negative regulation of metabolic process; GO:0009894 regulation of catabolic process; GO:0009895 negative regulation of catabolic process; GO:0010605 negative regulation of macromolecule metabolic process; GO:0016192 vesicle-mediated transport; GO:0016197 endosomal transport; GO:0016482 cytosolic transport; GO:0019222 regulation of metabolic process; GO:0031323 re…	GO:0000139 Golgi membrane; GO:0005622 intracellular anatomical structure; GO:0005737 cytoplasm; GO:0005794 Golgi apparatus; GO:0005802 trans-Golgi network; GO:0005829 cytosol; GO:0005886 plasma membrane; GO:0012505 endomembrane system; GO:0016020 membrane; GO:0031090 organelle membrane; GO:0031984 organelle subcompartment; GO:0032045 guanyl-nucleotide exchange factor complex; GO:0032588 trans-Gol…	GO:0005085 guanyl-nucleotide exchange factor activity; GO:0005488 binding; GO:0005515 protein binding; GO:0019899 enzyme binding; GO:0031267 small GTPase binding; GO:0051020 GTPase binding; GO:0098772 molecular function regulator;			S	KOG4469	Uncharacterized conserved protein				R-HSA-199991 Membrane Trafficking;R-HSA-5653656 Vesicle-mediated transport;R-HSA-6811438 Intra-Golgi traffic;R-HSA-6811440 Retrograde transport at the Trans-Golgi-Network;R-HSA-6811442 Intra-Golgi and retrograde Golgi-to-ER traffic;R-HSA-8876198 RAB GEFs exchange GTP for GDP on RABs;R-HSA-9007101 Rab regulation of trafficking	https://reactome.org/PathwayBrowser/#/R-HSA-199991;https://reactome.org/PathwayBrowser/#/R-HSA-5653656;https://reactome.org/PathwayBrowser/#/R-HSA-6811438;https://reactome.org/PathwayBrowser/#/R-HSA-6811440;https://reactome.org/PathwayBrowser/#/R-HSA-6811442;https://reactome.org/PathwayBrowser/#/R-HSA-8876198;https://reactome.org/PathwayBrowser/#/R-HSA-9007101
O95861	3'(2'),5'-bisphosphate nucleotidase 1 OS=Homo sapiens OX=9606 GN=BPNT1 PE=1 SV=1	BPNT1	0.702204	0.0791284	None	18763.1	23252.7	24153.5	35633.8	20475.2	31389	0.732613	0.907911	0.943083	1.39134	0.799462	1.2256	mitochondria	K01082	cysQ; 3'(2'), 5'-bisphosphate nucleotidase [EC:3.1.3.7]	hsa00920 Sulfur metabolism; hsa01100 Metabolic pathways	GO:0006082 organic acid metabolic process; GO:0006139 nucleobase-containing compound metabolic process; GO:0006163 purine nucleotide metabolic process; GO:0006725 cellular aromatic compound metabolic process; GO:0006753 nucleoside phosphate metabolic process; GO:0006790 sulfur compound metabolic process; GO:0006793 phosphorus metabolic process; GO:0006796 phosphate-containing compound metabolic p…	GO:0005622 intracellular anatomical structure; GO:0005737 cytoplasm; GO:0005829 cytosol;	GO:0000287 magnesium ion binding; GO:0003824 catalytic activity; GO:0004441 inositol-1,4-bisphosphate 1-phosphatase activity; GO:0005488 binding; GO:0008252 nucleotidase activity; GO:0008441 3'(2'),5'-bisphosphate nucleotidase activity; GO:0016312 inositol bisphosphate phosphatase activity; GO:0016787 hydrolase activity; GO:0016788 hydrolase activity, acting on ester bonds; GO:0016791 phosphatase…			F	KOG3099	Bisphosphate 3'-nucleotidase BPNT1/Inositol polyphosphate 1-phosphatase				R-HSA-1430728 Metabolism;R-HSA-156580 Phase II - Conjugation of compounds;R-HSA-156584 Cytosolic sulfonation of small molecules;R-HSA-211859 Biological oxidations	https://reactome.org/PathwayBrowser/#/R-HSA-1430728;https://reactome.org/PathwayBrowser/#/R-HSA-156580;https://reactome.org/PathwayBrowser/#/R-HSA-156584;https://reactome.org/PathwayBrowser/#/R-HSA-211859	GLYCOLYSIS	https://www.gsea-msigdb.org/gsea/msigdb/cards/HALLMARK_GLYCOLYSIS
Q03405	Urokinase plasminogen activator surface receptor OS=Homo sapiens OX=9606 GN=PLAUR PE=1 SV=1	PLAUR	1.62944	0.0792781	None		2841.54	3723.49	3246.4	5652.27	2543		0.789023	1.03392	0.901442	1.56949	0.706126	extracellular	K03985	PLAUR; plasminogen activator, urokinase receptor	hsa04610 Complement and coagulation cascades; hsa05205 Proteoglycans in cancer	GO:0000003 reproduction; GO:0001655 urogenital system development; GO:0001775 cell activation; GO:0001932 regulation of protein phosphorylation; GO:0001934 positive regulation of protein phosphorylation; GO:0002252 immune effector process; GO:0002263 cell activation involved in immune response; GO:0002274 myeloid leukocyte activation; GO:0002275 myeloid cell activation involved in immune response…	GO:0005622 intracellular anatomical structure; GO:0005737 cytoplasm; GO:0005783 endoplasmic reticulum; GO:0005788 endoplasmic reticulum lumen; GO:0005789 endoplasmic reticulum membrane; GO:0005886 plasma membrane; GO:0005887 integral component of plasma membrane; GO:0009986 cell surface; GO:0012505 endomembrane system; GO:0012506 vesicle membrane; GO:0016020 membrane; GO:0016021 integral componen…	GO:0005102 signaling receptor binding; GO:0005488 binding; GO:0005515 protein binding; GO:0019899 enzyme binding; GO:0019904 protein domain specific binding; GO:0030377 urokinase plasminogen activator receptor activity; GO:0035375 zymogen binding; GO:0038023 signaling receptor activity; GO:0060089 molecular transducer activity;	PF00021	PF00021 u-PAR/Ly-6 domain				WP558 COMPLEMENT AND COAGULATION CASCADES;WP2806 COMPLEMENT SYSTEM;WP2572 PRIMARY FOCAL SEGMENTAL GLOMERULOSCLEROSIS FSGS;WP3888 VEGFAVEGFR2 SIGNALING PATHWAY	http://www.wikipathways.org/instance/WP558_r119232;http://www.wikipathways.org/instance/WP2806_r116569;http://www.wikipathways.org/instance/WP2572_r119251;http://www.wikipathways.org/instance/WP3888_r116782		R-HSA-109582 Hemostasis;R-HSA-162791 Attachment of GPI anchor to uPAR;R-HSA-163125 Post-translational modification: synthesis of GPI-anchored proteins;R-HSA-168249 Innate Immune System;R-HSA-168256 Immune System;R-HSA-392499 Metabolism of proteins;R-HSA-597592 Post-translational protein modification;R-HSA-6798695 Neutrophil degranulation;R-HSA-75205 Dissolution of Fibrin Clot	https://reactome.org/PathwayBrowser/#/R-HSA-109582;https://reactome.org/PathwayBrowser/#/R-HSA-162791;https://reactome.org/PathwayBrowser/#/R-HSA-163125;https://reactome.org/PathwayBrowser/#/R-HSA-168249;https://reactome.org/PathwayBrowser/#/R-HSA-168256;https://reactome.org/PathwayBrowser/#/R-HSA-392499;https://reactome.org/PathwayBrowser/#/R-HSA-597592;https://reactome.org/PathwayBrowser/#/R-HS…	APICAL SURFACE;CHOLESTEROL HOMEOSTASIS;COMPLEMENT;EPITHELIAL MESENCHYMAL TRANSITION;HYPOXIA;INFLAMMATORY RESPONSE;KRAS SIGNALING UP;TNFA SIGNALING VIA NFKB	https://www.gsea-msigdb.org/gsea/msigdb/cards/HALLMARK_APICAL_SURFACE;https://www.gsea-msigdb.org/gsea/msigdb/cards/HALLMARK_CHOLESTEROL_HOMEOSTASIS;https://www.gsea-msigdb.org/gsea/msigdb/cards/HALLMARK_COMPLEMENT;https://www.gsea-msigdb.org/gsea/msigdb/cards/HALLMARK_EPITHELIAL_MESENCHYMAL_TRANSITION;https://www.gsea-msigdb.org/gsea/msigdb/cards/HALLMARK_HYPOXIA;https://www.gsea-msigdb.org/gsea…
Q8N3F8	MICAL-like protein 1 OS=Homo sapiens OX=9606 GN=MICALL1 PE=1 SV=2	MICALL1	0.744196	0.0800438	None	1628.49	1738.23	1072.54	1870.14	1475.3	2003.5	0.998237	1.06551	0.657449	1.14636	0.904334	1.22811	nucleus	K19948			GO:0006605 protein targeting; GO:0006612 protein targeting to membrane; GO:0006810 transport; GO:0006886 intracellular protein transport; GO:0006897 endocytosis; GO:0006898 receptor-mediated endocytosis; GO:0007009 plasma membrane organization; GO:0007275 multicellular organism development; GO:0007399 nervous system development; GO:0008104 protein localization; GO:0009719 response to endogenous s…	GO:0005622 intracellular anatomical structure; GO:0005737 cytoplasm; GO:0005768 endosome; GO:0005770 late endosome; GO:0010008 endosome membrane; GO:0012505 endomembrane system; GO:0016020 membrane; GO:0019898 extrinsic component of membrane; GO:0031090 organelle membrane; GO:0031410 cytoplasmic vesicle; GO:0031902 late endosome membrane; GO:0031982 vesicle; GO:0043226 organelle; GO:0043227 membr…	GO:0003779 actin binding; GO:0005488 binding; GO:0005515 protein binding; GO:0005543 phospholipid binding; GO:0008092 cytoskeletal protein binding; GO:0008289 lipid binding; GO:0019899 enzyme binding; GO:0031267 small GTPase binding; GO:0042802 identical protein binding; GO:0043167 ion binding; GO:0043168 anion binding; GO:0051020 GTPase binding; GO:0070300 phosphatidic acid binding;	PF00307; PF00412; PF12130	PF00307 Calponin homology (CH) domain; PF00412 LIM domain; PF12130 Bivalent Mical/EHBP Rab binding domain
P68871	Hemoglobin subunit beta OS=Homo sapiens OX=9606 GN=HBB PE=1 SV=2	HBB	2.75628	0.0800546	None	3486760	1716650	1844780	1531080	5631040	729574	1.40032	0.689423	0.740881	0.614896	2.26148	0.293004	cytoplasm	K13823	HBB; hemoglobin subunit beta	hsa05144 Malaria; hsa05143 African trypanosomiasis	GO:0000302 response to reactive oxygen species; GO:0001505 regulation of neurotransmitter levels; GO:0001775 cell activation; GO:0001932 regulation of protein phosphorylation; GO:0002252 immune effector process; GO:0002262 myeloid cell homeostasis; GO:0002263 cell activation involved in immune response; GO:0002274 myeloid leukocyte activation; GO:0002275 myeloid cell activation involved in immune…	GO:0005576 extracellular region; GO:0005615 extracellular space; GO:0005622 intracellular anatomical structure; GO:0005737 cytoplasm; GO:0005829 cytosol; GO:0005833 hemoglobin complex; GO:0012505 endomembrane system; GO:0030139 endocytic vesicle; GO:0030141 secretory granule; GO:0031410 cytoplasmic vesicle; GO:0031838 haptoglobin-hemoglobin complex; GO:0031974 membrane-enclosed lumen; GO:0031982 …	GO:0005344 oxygen carrier activity; GO:0005488 binding; GO:0005515 protein binding; GO:0019825 oxygen binding; GO:0030492 hemoglobin binding; GO:0031721 hemoglobin alpha binding; GO:0031722 hemoglobin beta binding; GO:0036094 small molecule binding; GO:0140104 molecular carrier activity;	PF00042	PF00042 Globin	C	KOG3378	Globins and related hemoproteins	WP176 FOLATE METABOLISM;WP5115 NETWORK MAP OF SARSCOV2 SIGNALING PATHWAY;WP15 SELENIUM MICRONUTRIENT NETWORK;WP1533 VITAMIN B12 METABOLISM	http://www.wikipathways.org/instance/WP176_r120275;http://www.wikipathways.org/instance/WP5115_r120597;http://www.wikipathways.org/instance/WP15_r118387;http://www.wikipathways.org/instance/WP1533_r116401		R-HSA-109582 Hemostasis;R-HSA-1237044 Erythrocytes take up carbon dioxide and release oxygen;R-HSA-1247673 Erythrocytes take up oxygen and release carbon dioxide;R-HSA-1480926 O2/CO2 exchange in erythrocytes;R-HSA-168249 Innate Immune System;R-HSA-168256 Immune System;R-HSA-2168880 Scavenging of heme from plasma;R-HSA-2173782 Binding and Uptake of Ligands by Scavenger Receptors;R-HSA-2262752 Cell…	https://reactome.org/PathwayBrowser/#/R-HSA-109582;https://reactome.org/PathwayBrowser/#/R-HSA-1237044;https://reactome.org/PathwayBrowser/#/R-HSA-1247673;https://reactome.org/PathwayBrowser/#/R-HSA-1480926;https://reactome.org/PathwayBrowser/#/R-HSA-168249;https://reactome.org/PathwayBrowser/#/R-HSA-168256;https://reactome.org/PathwayBrowser/#/R-HSA-2168880;https://reactome.org/PathwayBrowser/#/…	HEME METABOLISM	https://www.gsea-msigdb.org/gsea/msigdb/cards/HALLMARK_HEME_METABOLISM
Q8N3X1	Formin-binding protein 4 OS=Homo sapiens OX=9606 GN=FNBP4 PE=1 SV=3	FNBP4	0.802929	0.0806134	None	4076.08	4849.45	3070.65	4072.4	3545.18	4394.29	1.01868	1.21196	0.767405	1.01776	0.885998	1.0982	nucleus	K24774				GO:0005622 intracellular anatomical structure; GO:0005634 nucleus; GO:0005654 nucleoplasm; GO:0016604 nuclear body; GO:0016607 nuclear speck; GO:0031974 membrane-enclosed lumen; GO:0031981 nuclear lumen; GO:0043226 organelle; GO:0043227 membrane-bounded organelle; GO:0043229 intracellular organelle; GO:0043231 intracellular membrane-bounded organelle; GO:0043233 organelle lumen; GO:0070013 intrac…		PF00397	PF00397 WW domain
P30085	UMP-CMP kinase OS=Homo sapiens OX=9606 GN=CMPK1 PE=1 SV=3	CMPK1	0.827592	0.0807939	None	131211	192717	173400	185147	160154	183723	0.767053	1.12661	1.01369	1.08236	0.936252	1.07404	cytoplasm	K13800	CMPK1; UMP-CMP kinase [EC:2.7.4.14]	hsa00983 Drug metabolism - other enzymes; hsa00240 Pyrimidine metabolism; hsa01240 Biosynthesis of cofactors; hsa01100 Metabolic pathways	GO:0000003 reproduction; GO:0006082 organic acid metabolic process; GO:0006139 nucleobase-containing compound metabolic process; GO:0006165 nucleoside diphosphate phosphorylation; GO:0006206 pyrimidine nucleobase metabolic process; GO:0006207 'de novo' pyrimidine nucleobase biosynthetic process; GO:0006213 pyrimidine nucleoside metabolic process; GO:0006220 pyrimidine nucleotide metabolic process…	GO:0005622 intracellular anatomical structure; GO:0005634 nucleus; GO:0005730 nucleolus; GO:0005737 cytoplasm; GO:0005829 cytosol; GO:0031974 membrane-enclosed lumen; GO:0031981 nuclear lumen; GO:0043226 organelle; GO:0043227 membrane-bounded organelle; GO:0043228 non-membrane-bounded organelle; GO:0043229 intracellular organelle; GO:0043231 intracellular membrane-bounded organelle; GO:0043232 in…	GO:0003824 catalytic activity; GO:0004127 cytidylate kinase activity; GO:0004550 nucleoside diphosphate kinase activity; GO:0004849 uridine kinase activity; GO:0009041 uridylate kinase activity; GO:0016301 kinase activity; GO:0016740 transferase activity; GO:0016772 transferase activity, transferring phosphorus-containing groups; GO:0016776 phosphotransferase activity, phosphate group as acceptor…	PF00406	PF00406 Adenylate kinase	F	KOG3079	Uridylate kinase/adenylate kinase	WP4022 PYRIMIDINE METABOLISM	http://www.wikipathways.org/instance/WP4022_r120306		R-HSA-1430728 Metabolism;R-HSA-15869 Metabolism of nucleotides;R-HSA-499943 Interconversion of nucleotide di- and triphosphates	https://reactome.org/PathwayBrowser/#/R-HSA-1430728;https://reactome.org/PathwayBrowser/#/R-HSA-15869;https://reactome.org/PathwayBrowser/#/R-HSA-499943	ADIPOGENESIS	https://www.gsea-msigdb.org/gsea/msigdb/cards/HALLMARK_ADIPOGENESIS
Q8N573	Oxidation resistance protein 1 OS=Homo sapiens OX=9606 GN=OXR1 PE=1 SV=2	OXR1	0.812423	0.081137	None	4718.4	6009.51	5800.5	5742.25	4498.2	6732.58	0.84505	1.07628	1.03885	1.02842	0.805613	1.20578	nucleus	K25437			GO:0006355 regulation of transcription, DNA-templated; GO:0006357 regulation of transcription by RNA polymerase II; GO:0006915 apoptotic process; GO:0006950 response to stress; GO:0006979 response to oxidative stress; GO:0007275 multicellular organism development; GO:0007568 aging; GO:0007610 behavior; GO:0007626 locomotory behavior; GO:0007628 adult walking behavior; GO:0008152 metabolic process…	GO:0005622 intracellular anatomical structure; GO:0005634 nucleus; GO:0005654 nucleoplasm; GO:0005730 nucleolus; GO:0031974 membrane-enclosed lumen; GO:0031981 nuclear lumen; GO:0043226 organelle; GO:0043227 membrane-bounded organelle; GO:0043228 non-membrane-bounded organelle; GO:0043229 intracellular organelle; GO:0043231 intracellular membrane-bounded organelle; GO:0043232 intracellular non-me…	GO:0003712 transcription coregulator activity; GO:0003713 transcription coactivator activity; GO:0003824 catalytic activity; GO:0005102 signaling receptor binding; GO:0005488 binding; GO:0005515 protein binding; GO:0008134 transcription factor binding; GO:0016491 oxidoreductase activity; GO:0030374 nuclear receptor coactivator activity; GO:0051427 hormone receptor binding; GO:0140110 transcriptio…	PF01476; PF07534	PF01476 LysM domain; PF07534 TLD	L	KOG2372	Oxidation resistance protein
P40616	ADP-ribosylation factor-like protein 1 OS=Homo sapiens OX=9606 GN=ARL1 PE=1 SV=1	ARL1	0.884884	0.0813971	None	78557	78467.4	71688	88122	77330	90591.3	0.972329	0.97122	0.887309	1.09072	0.957142	1.12128	extracellular	K07942			GO:0001505 regulation of neurotransmitter levels; GO:0006403 RNA localization; GO:0006810 transport; GO:0006836 neurotransmitter transport; GO:0006897 endocytosis; GO:0006996 organelle organization; GO:0007029 endoplasmic reticulum organization; GO:0007030 Golgi organization; GO:0007154 cell communication; GO:0007267 cell-cell signaling; GO:0007268 chemical synaptic transmission; GO:0007269 neuro…	GO:0000139 Golgi membrane; GO:0005622 intracellular anatomical structure; GO:0005737 cytoplasm; GO:0005794 Golgi apparatus; GO:0005802 trans-Golgi network; GO:0005829 cytosol; GO:0012505 endomembrane system; GO:0016020 membrane; GO:0031090 organelle membrane; GO:0031984 organelle subcompartment; GO:0032588 trans-Golgi network membrane; GO:0043226 organelle; GO:0043227 membrane-bounded organelle; …	GO:0000166 nucleotide binding; GO:0001882 nucleoside binding; GO:0001883 purine nucleoside binding; GO:0003824 catalytic activity; GO:0003924 GTPase activity; GO:0005488 binding; GO:0005515 protein binding; GO:0005525 GTP binding; GO:0008047 enzyme activator activity; GO:0016462 pyrophosphatase activity; GO:0016787 hydrolase activity; GO:0016817 hydrolase activity, acting on acid anhydrides; GO:0…	PF00025	PF00025 ADP-ribosylation factor family	U	KOG0072	GTP-binding ADP-ribosylation factor-like protein ARL1				R-HSA-199991 Membrane Trafficking;R-HSA-5653656 Vesicle-mediated transport;R-HSA-6811440 Retrograde transport at the Trans-Golgi-Network;R-HSA-6811442 Intra-Golgi and retrograde Golgi-to-ER traffic	https://reactome.org/PathwayBrowser/#/R-HSA-199991;https://reactome.org/PathwayBrowser/#/R-HSA-5653656;https://reactome.org/PathwayBrowser/#/R-HSA-6811440;https://reactome.org/PathwayBrowser/#/R-HSA-6811442
P42858	Huntingtin OS=Homo sapiens OX=9606 GN=HTT PE=1 SV=2	HTT	0.922088	0.0816713	None	10371.1	12340.4	11507.1	11774.4	11338.9	11909	0.898697	1.06934	0.997136	1.0203	0.982561	1.03196	plasma membrane	K04533	HD; huntingtin	hsa05016 Huntington disease; hsa05022 Pathways of neurodegeneration - multiple diseases	GO:0000003 reproduction; GO:0000050 urea cycle; GO:0000052 citrulline metabolic process; GO:0000132 establishment of mitotic spindle orientation; GO:0000226 microtubule cytoskeleton organization; GO:0000278 mitotic cell cycle; GO:0001672 regulation of chromatin assembly or disassembly; GO:0001704 formation of primary germ layer; GO:0001707 mesoderm formation; GO:0001839 neural plate morphogenesis…	GO:0005622 intracellular anatomical structure; GO:0005634 nucleus; GO:0005654 nucleoplasm; GO:0005737 cytoplasm; GO:0005768 endosome; GO:0005770 late endosome; GO:0005773 vacuole; GO:0005776 autophagosome; GO:0005783 endoplasmic reticulum; GO:0005794 Golgi apparatus; GO:0005814 centriole; GO:0005815 microtubule organizing center; GO:0005829 cytosol; GO:0005856 cytoskeleton; GO:0005886 plasma memb…	GO:0002039 p53 binding; GO:0005102 signaling receptor binding; GO:0005488 binding; GO:0005515 protein binding; GO:0005522 profilin binding; GO:0008092 cytoskeletal protein binding; GO:0008134 transcription factor binding; GO:0015631 tubulin binding; GO:0019899 enzyme binding; GO:0019900 kinase binding; GO:0031072 heat shock protein binding; GO:0034452 dynactin binding; GO:0042802 identical protei…						WP3853 ERK PATHWAY IN HUNTINGTONS DISEASE;WP2857 MESODERMAL COMMITMENT PATHWAY;WP4312 RETT SYNDROME CAUSING GENES	http://www.wikipathways.org/instance/WP3853_r120593;http://www.wikipathways.org/instance/WP2857_r118395;http://www.wikipathways.org/instance/WP4312_r119230		R-HSA-212436 Generic Transcription Pathway;R-HSA-73857 RNA Polymerase II Transcription;R-HSA-74160 Gene expression (Transcription);R-HSA-8986944 Transcriptional Regulation by MECP2;R-HSA-9022692 Regulation of MECP2 expression and activity	https://reactome.org/PathwayBrowser/#/R-HSA-212436;https://reactome.org/PathwayBrowser/#/R-HSA-73857;https://reactome.org/PathwayBrowser/#/R-HSA-74160;https://reactome.org/PathwayBrowser/#/R-HSA-8986944;https://reactome.org/PathwayBrowser/#/R-HSA-9022692
Q8NDH3	Probable aminopeptidase NPEPL1 OS=Homo sapiens OX=9606 GN=NPEPL1 PE=1 SV=3	NPEPL1	0.779815	0.0817025	None	11624.3	16128.1	13501.5	13689.1	9556	14657.2	0.881116	1.2225	1.02341	1.03763	0.72434	1.11101	nucleus	K09611			GO:0040008 regulation of growth; GO:0040009 regulation of growth rate; GO:0046662 regulation of oviposition; GO:0050789 regulation of biological process; GO:0050795 regulation of behavior; GO:0051239 regulation of multicellular organismal process; GO:0065007 biological regulation; GO:2000241 regulation of reproductive process;		GO:0005488 binding; GO:0005515 protein binding; GO:0042802 identical protein binding;	PF18295; PF00883	PF18295 M17 aminopeptidase N-terminal domain 2; PF00883 Cytosol aminopeptidase family, catalytic domain	R	KOG2597	Predicted aminopeptidase of the M17 family
Q8WXA9	Splicing regulatory glutamine/lysine-rich protein 1 OS=Homo sapiens OX=9606 GN=SREK1 PE=1 SV=1	SREK1	0.608086	0.0817234	None	3104.17	3272.41	2156.84	3982.14	2768.56	5950.12	0.877122	0.92466	0.609442	1.1252	0.782291	1.68128	nucleus	K13165			GO:0000375 RNA splicing, via transesterification reactions; GO:0000377 RNA splicing, via transesterification reactions with bulged adenosine as nucleophile; GO:0000381 regulation of alternative mRNA splicing, via spliceosome; GO:0000398 mRNA splicing, via spliceosome; GO:0001178 regulation of transcriptional start site selection at RNA polymerase II promoter; GO:0006139 nucleobase-containing comp…	GO:0005622 intracellular anatomical structure; GO:0005634 nucleus; GO:0005654 nucleoplasm; GO:0016604 nuclear body; GO:0016607 nuclear speck; GO:0031974 membrane-enclosed lumen; GO:0031981 nuclear lumen; GO:0043226 organelle; GO:0043227 membrane-bounded organelle; GO:0043229 intracellular organelle; GO:0043231 intracellular membrane-bounded organelle; GO:0043233 organelle lumen; GO:0070013 intrac…	GO:0003676 nucleic acid binding; GO:0003723 RNA binding; GO:0003727 single-stranded RNA binding; GO:0003729 mRNA binding; GO:0005488 binding; GO:0008187 poly-pyrimidine tract binding; GO:0097159 organic cyclic compound binding; GO:1901363 heterocyclic compound binding;	PF00076	PF00076 RNA recognition motif. (a.k.a. RRM, RBD, or RNP domain)	A	KOG4676	Splicing factor, arginine/serine-rich	WP411 MRNA PROCESSING	http://www.wikipathways.org/instance/WP411_r117160
Q5JSP0	FYVE, RhoGEF and PH domain-containing protein 3 OS=Homo sapiens OX=9606 GN=FGD3 PE=1 SV=1	FGD3	1.30839	0.0819119	None		1525.26	1739.68	1169.99	1677.2	1222.01		1.03984	1.18601	0.797633	1.14342	0.833097	nucleus	K05722	FGD3; FYVE, RhoGEF and PH domain containing 3	hsa04810 Regulation of actin cytoskeleton	GO:0000902 cell morphogenesis; GO:0002064 epithelial cell development; GO:0006996 organelle organization; GO:0007010 cytoskeleton organization; GO:0007154 cell communication; GO:0007165 signal transduction; GO:0007186 G protein-coupled receptor signaling pathway; GO:0007275 multicellular organism development; GO:0008360 regulation of cell shape; GO:0009653 anatomical structure morphogenesis; GO:0…	GO:0001726 ruffle; GO:0005622 intracellular anatomical structure; GO:0005737 cytoplasm; GO:0005794 Golgi apparatus; GO:0005829 cytosol; GO:0005856 cytoskeleton; GO:0005938 cell cortex; GO:0012505 endomembrane system; GO:0015629 actin cytoskeleton; GO:0030027 lamellipodium; GO:0031252 cell leading edge; GO:0042995 cell projection; GO:0043226 organelle; GO:0043227 membrane-bounded organelle; GO:004…	GO:0005085 guanyl-nucleotide exchange factor activity; GO:0005488 binding; GO:0005515 protein binding; GO:0019899 enzyme binding; GO:0031267 small GTPase binding; GO:0051020 GTPase binding; GO:0098772 molecular function regulator;	PF00621; PF00169; PF01363	PF00621 RhoGEF domain; PF00169 PH domain; PF01363 FYVE zinc finger	T	KOG4424	Predicted Rho/Rac guanine nucleotide exchange factor/faciogenital dysplasia protein 3				R-HSA-162582 Signal Transduction;R-HSA-193648 NRAGE signals death through JNK;R-HSA-193704 p75 NTR receptor-mediated signalling;R-HSA-194315 Signaling by Rho GTPases;R-HSA-204998 Cell death signalling via NRAGE, NRIF and NADE;R-HSA-372790 Signaling by GPCR;R-HSA-388396 GPCR downstream signalling;R-HSA-416482 G alpha (12/13) signalling events;R-HSA-73887 Death Receptor Signalling;R-HSA-9012999 RHO…	https://reactome.org/PathwayBrowser/#/R-HSA-162582;https://reactome.org/PathwayBrowser/#/R-HSA-193648;https://reactome.org/PathwayBrowser/#/R-HSA-193704;https://reactome.org/PathwayBrowser/#/R-HSA-194315;https://reactome.org/PathwayBrowser/#/R-HSA-204998;https://reactome.org/PathwayBrowser/#/R-HSA-372790;https://reactome.org/PathwayBrowser/#/R-HSA-388396;https://reactome.org/PathwayBrowser/#/R-HS…
Q15843	NEDD8 OS=Homo sapiens OX=9606 GN=NEDD8 PE=1 SV=1	NEDD8	0.789378	0.0820262	None	1490.48	1989.39	1292.87	1945.36	1522.29	1519.72	0.916268	1.22297	0.794788	1.1959	0.935823	0.934244	cytoplasm	K12158			GO:0006355 regulation of transcription, DNA-templated; GO:0006357 regulation of transcription by RNA polymerase II; GO:0006464 cellular protein modification process; GO:0006508 proteolysis; GO:0006511 ubiquitin-dependent protein catabolic process; GO:0006807 nitrogen compound metabolic process; GO:0006873 cellular ion homeostasis; GO:0006875 cellular metal ion homeostasis; GO:0006879 cellular iro…	GO:0005622 intracellular anatomical structure; GO:0005634 nucleus; GO:0005654 nucleoplasm; GO:0005737 cytoplasm; GO:0005829 cytosol; GO:0031974 membrane-enclosed lumen; GO:0031981 nuclear lumen; GO:0043226 organelle; GO:0043227 membrane-bounded organelle; GO:0043229 intracellular organelle; GO:0043231 intracellular membrane-bounded organelle; GO:0043233 organelle lumen; GO:0070013 intracellular o…	GO:0005488 binding; GO:0005515 protein binding; GO:0019899 enzyme binding; GO:0031625 ubiquitin protein ligase binding; GO:0044389 ubiquitin-like protein ligase binding;	PF00240	PF00240 Ubiquitin family	DO	KOG0005	Ubiquitin-like protein	WP437 EGFEGFR SIGNALING PATHWAY	http://www.wikipathways.org/instance/WP437_r120689		R-HSA-162582 Signal Transduction;R-HSA-170834 Signaling by TGF-beta Receptor Complex;R-HSA-199991 Membrane Trafficking;R-HSA-2173789 TGF-beta receptor signaling activates SMADs;R-HSA-382551 Transport of small molecules;R-HSA-392499 Metabolism of proteins;R-HSA-5653656 Vesicle-mediated transport;R-HSA-5688426 Deubiquitination;R-HSA-5689603 UCH proteinases;R-HSA-597592 Post-translational protein mo…	https://reactome.org/PathwayBrowser/#/R-HSA-162582;https://reactome.org/PathwayBrowser/#/R-HSA-170834;https://reactome.org/PathwayBrowser/#/R-HSA-199991;https://reactome.org/PathwayBrowser/#/R-HSA-2173789;https://reactome.org/PathwayBrowser/#/R-HSA-382551;https://reactome.org/PathwayBrowser/#/R-HSA-392499;https://reactome.org/PathwayBrowser/#/R-HSA-5653656;https://reactome.org/PathwayBrowser/#/R-…
P51858	Hepatoma-derived growth factor OS=Homo sapiens OX=9606 GN=HDGF PE=1 SV=1	HDGF	0.717804	0.0820837	None	104053	143836	144396	152549	90732.9	176142	0.76914	1.06321	1.06735	1.12761	0.670681	1.30201	nucleus	K16641			GO:0000122 negative regulation of transcription by RNA polymerase II; GO:0006355 regulation of transcription, DNA-templated; GO:0006357 regulation of transcription by RNA polymerase II; GO:0006950 response to stress; GO:0006986 response to unfolded protein; GO:0007154 cell communication; GO:0007165 signal transduction; GO:0008104 protein localization; GO:0008283 cell population proliferation; GO:…	GO:0005576 extracellular region; GO:0005615 extracellular space; GO:0005622 intracellular anatomical structure; GO:0005634 nucleus; GO:0005654 nucleoplasm; GO:0005737 cytoplasm; GO:0017053 transcription repressor complex; GO:0031974 membrane-enclosed lumen; GO:0031981 nuclear lumen; GO:0032991 protein-containing complex; GO:0043226 organelle; GO:0043227 membrane-bounded organelle; GO:0043229 intr…	GO:0000976 transcription cis-regulatory region binding; GO:0000977 RNA polymerase II transcription regulatory region sequence-specific DNA binding; GO:0000978 RNA polymerase II cis-regulatory region sequence-specific DNA binding; GO:0000981 DNA-binding transcription factor activity, RNA polymerase II-specific; GO:0000987 cis-regulatory region sequence-specific DNA binding; GO:0001067 transcriptio…	PF00855	PF00855 PWWP domain	K	KOG1904	Transcription coactivator	WP4754 IL18 SIGNALING PATHWAY	http://www.wikipathways.org/instance/WP4754_r115147	Transcription factor	R-HSA-2262752 Cellular responses to stress;R-HSA-381038 XBP1(S) activates chaperone genes;R-HSA-381070 IRE1alpha activates chaperones;R-HSA-381119 Unfolded Protein Response (UPR);R-HSA-8953897 Cellular responses to stimuli	https://reactome.org/PathwayBrowser/#/R-HSA-2262752;https://reactome.org/PathwayBrowser/#/R-HSA-381038;https://reactome.org/PathwayBrowser/#/R-HSA-381070;https://reactome.org/PathwayBrowser/#/R-HSA-381119;https://reactome.org/PathwayBrowser/#/R-HSA-8953897	HEME METABOLISM;MYC TARGETS V1	https://www.gsea-msigdb.org/gsea/msigdb/cards/HALLMARK_HEME_METABOLISM;https://www.gsea-msigdb.org/gsea/msigdb/cards/HALLMARK_MYC_TARGETS_V1
Q92610	Zinc finger protein 592 OS=Homo sapiens OX=9606 GN=ZNF592 PE=1 SV=2	ZNF592	1.43133	0.0822327	None	3360.07	1809.76	2236.28	2342.28	2767.97	1691.7	1.41894	0.764254	0.944371	0.989134	1.1689	0.714397	nucleus	K19325			GO:0006355 regulation of transcription, DNA-templated; GO:0006357 regulation of transcription by RNA polymerase II; GO:0009889 regulation of biosynthetic process; GO:0010468 regulation of gene expression; GO:0010556 regulation of macromolecule biosynthetic process; GO:0019219 regulation of nucleobase-containing compound metabolic process; GO:0019222 regulation of metabolic process; GO:0031323 reg…		GO:0000981 DNA-binding transcription factor activity, RNA polymerase II-specific; GO:0003700 DNA-binding transcription factor activity; GO:0140110 transcription regulator activity;	PF00096; PF16622	PF00096 Zinc finger, C2H2 type; PF16622 zinc-finger C2H2-type	R	KOG1721	FOG: Zn-finger			Transcription factor
Q96D71	RalBP1-associated Eps domain-containing protein 1 OS=Homo sapiens OX=9606 GN=REPS1 PE=1 SV=3	REPS1	0.766164	0.0831858	None	2984.2	4459.15	3960.8	3853.33	2727.87	4312.58	0.802998	1.19988	1.06579	1.03687	0.734024	1.16044	nucleus	K20068			GO:0009987 cellular process; GO:0016043 cellular component organization; GO:0061024 membrane organization; GO:0071840 cellular component organization or biogenesis;	GO:0005622 intracellular anatomical structure; GO:0005737 cytoplasm; GO:0005829 cytosol; GO:0005886 plasma membrane; GO:0005905 clathrin-coated pit; GO:0012505 endomembrane system; GO:0016020 membrane; GO:0071944 cell periphery;	GO:0005488 binding; GO:0005515 protein binding; GO:0017124 SH3 domain binding; GO:0019904 protein domain specific binding;			U	KOG1955	Ral-GTPase effector RALBP1				R-HSA-199991 Membrane Trafficking;R-HSA-5653656 Vesicle-mediated transport;R-HSA-8856825 Cargo recognition for clathrin-mediated endocytosis;R-HSA-8856828 Clathrin-mediated endocytosis	https://reactome.org/PathwayBrowser/#/R-HSA-199991;https://reactome.org/PathwayBrowser/#/R-HSA-5653656;https://reactome.org/PathwayBrowser/#/R-HSA-8856825;https://reactome.org/PathwayBrowser/#/R-HSA-8856828
Q08495	Dematin OS=Homo sapiens OX=9606 GN=DMTN PE=1 SV=3	DMTN	2.07692	0.0831969	None	28519.9	11241.1	11586.2	11062	24950	9020.26	1.77548	0.699803	0.721286	0.688653	1.55324	0.561547	nucleus				GO:0001932 regulation of protein phosphorylation; GO:0001933 negative regulation of protein phosphorylation; GO:0001952 regulation of cell-matrix adhesion; GO:0001953 negative regulation of cell-matrix adhesion; GO:0002262 myeloid cell homeostasis; GO:0002376 immune system process; GO:0002520 immune system development; GO:0002576 platelet degranulation; GO:0002790 peptide secretion; GO:0006810 tr…	GO:0005622 intracellular anatomical structure; GO:0005737 cytoplasm; GO:0005829 cytosol; GO:0005856 cytoskeleton; GO:0005884 actin filament; GO:0005886 plasma membrane; GO:0005938 cell cortex; GO:0014069 postsynaptic density; GO:0014731 spectrin-associated cytoskeleton; GO:0015629 actin cytoskeleton; GO:0016020 membrane; GO:0030863 cortical cytoskeleton; GO:0031090 organelle membrane; GO:0031094 …	GO:0003779 actin binding; GO:0005102 signaling receptor binding; GO:0005488 binding; GO:0005515 protein binding; GO:0008092 cytoskeletal protein binding; GO:0030507 spectrin binding; GO:0043621 protein self-association;	PF02209	PF02209 Villin headpiece domain	TZ	KOG1044	Actin-binding LIM Zn-finger protein Limatin involved in axon guidance				R-HSA-382551 Transport of small molecules;R-HSA-5223345 Miscellaneous transport and binding events	https://reactome.org/PathwayBrowser/#/R-HSA-382551;https://reactome.org/PathwayBrowser/#/R-HSA-5223345	HEME METABOLISM	https://www.gsea-msigdb.org/gsea/msigdb/cards/HALLMARK_HEME_METABOLISM
P69905	Hemoglobin subunit alpha OS=Homo sapiens OX=9606 GN=HBA1 PE=1 SV=2	HBA1	2.19697	0.083274	None	2408860	1440290	1511280	1277560	3552560	683518	1.32914	0.794711	0.833881	0.704921	1.9602	0.377146	cytoplasm	K13822	HBA; hemoglobin subunit alpha	hsa05144 Malaria; hsa05143 African trypanosomiasis	GO:0000302 response to reactive oxygen species; GO:0001701 in utero embryonic development; GO:0002262 myeloid cell homeostasis; GO:0002376 immune system process; GO:0002520 immune system development; GO:0003008 system process; GO:0003013 circulatory system process; GO:0006810 transport; GO:0006811 ion transport; GO:0006820 anion transport; GO:0006897 endocytosis; GO:0006898 receptor-mediated endo…	GO:0005576 extracellular region; GO:0005615 extracellular space; GO:0005622 intracellular anatomical structure; GO:0005737 cytoplasm; GO:0005829 cytosol; GO:0005833 hemoglobin complex; GO:0005840 ribosome; GO:0015935 small ribosomal subunit; GO:0022626 cytosolic ribosome; GO:0022627 cytosolic small ribosomal subunit; GO:0030139 endocytic vesicle; GO:0031410 cytoplasmic vesicle; GO:0031838 haptogl…	GO:0001540 amyloid-beta binding; GO:0005488 binding; GO:0020037 heme binding; GO:0033218 amide binding; GO:0036094 small molecule binding; GO:0042277 peptide binding; GO:0043177 organic acid binding; GO:0046906 tetrapyrrole binding; GO:0097159 organic cyclic compound binding; GO:1901363 heterocyclic compound binding;	PF00042	PF00042 Globin	C	KOG3378	Globins and related hemoproteins	WP1995 EFFECTS OF NITRIC OXIDE;WP176 FOLATE METABOLISM;WP15 SELENIUM MICRONUTRIENT NETWORK;WP1533 VITAMIN B12 METABOLISM	http://www.wikipathways.org/instance/WP1995_r116455;http://www.wikipathways.org/instance/WP176_r120275;http://www.wikipathways.org/instance/WP15_r118387;http://www.wikipathways.org/instance/WP1533_r116401		R-HSA-1237044 Erythrocytes take up carbon dioxide and release oxygen;R-HSA-1247673 Erythrocytes take up oxygen and release carbon dioxide;R-HSA-1480926 O2/CO2 exchange in erythrocytes;R-HSA-2168880 Scavenging of heme from plasma;R-HSA-2173782 Binding and Uptake of Ligands by Scavenger Receptors;R-HSA-2262752 Cellular responses to stress;R-HSA-382551 Transport of small molecules;R-HSA-5653656 Vesi…	https://reactome.org/PathwayBrowser/#/R-HSA-1237044;https://reactome.org/PathwayBrowser/#/R-HSA-1247673;https://reactome.org/PathwayBrowser/#/R-HSA-1480926;https://reactome.org/PathwayBrowser/#/R-HSA-2168880;https://reactome.org/PathwayBrowser/#/R-HSA-2173782;https://reactome.org/PathwayBrowser/#/R-HSA-2262752;https://reactome.org/PathwayBrowser/#/R-HSA-382551;https://reactome.org/PathwayBrowser/…
Q12882	Dihydropyrimidine dehydrogenase [NADP(+)] OS=Homo sapiens OX=9606 GN=DPYD PE=1 SV=2	DPYD	0.670464	0.0843958	None	14058.1	22957.8	16192.8	20541.5	9825.83	16275.3	0.844742	1.37952	0.973015	1.23433	0.590428	0.977972	cytoplasm	K00207	DPYD; dihydropyrimidine dehydrogenase (NADP+) [EC:1.3.1.2]	hsa00770 Pantothenate and CoA biosynthesis; hsa00983 Drug metabolism - other enzymes; hsa00240 Pyrimidine metabolism; hsa00410 beta-Alanine metabolism; hsa01100 Metabolic pathways	GO:0006139 nucleobase-containing compound metabolic process; GO:0006144 purine nucleobase metabolic process; GO:0006145 purine nucleobase catabolic process; GO:0006206 pyrimidine nucleobase metabolic process; GO:0006208 pyrimidine nucleobase catabolic process; GO:0006210 thymine catabolic process; GO:0006212 uracil catabolic process; GO:0006213 pyrimidine nucleoside metabolic process; GO:0006214 …	GO:0005622 intracellular anatomical structure; GO:0005737 cytoplasm; GO:0005829 cytosol;	GO:0000166 nucleotide binding; GO:0002054 nucleobase binding; GO:0002058 uracil binding; GO:0002061 pyrimidine nucleobase binding; GO:0003824 catalytic activity; GO:0004159 dihydropyrimidine dehydrogenase (NAD+) activity; GO:0005488 binding; GO:0005506 iron ion binding; GO:0005515 protein binding; GO:0010181 FMN binding; GO:0016491 oxidoreductase activity; GO:0016627 oxidoreductase activity, acti…	PF14691; PF07992; PF01180; PF14697	PF14691 Dihydroprymidine dehydrogenase domain II, 4Fe-4S cluster; PF07992 Pyridine nucleotide-disulphide oxidoreductase; PF01180 Dihydroorotate dehydrogenase; PF14697 4Fe-4S dicluster domain	F	KOG1799	Dihydropyrimidine dehydrogenase	WP4584 BIOMARKERS FOR PYRIMIDINE METABOLISM DISORDERS;WP1601 FLUOROPYRIMIDINE ACTIVITY;WP4022 PYRIMIDINE METABOLISM;WP4225 PYRIMIDINE METABOLISM AND RELATED DISEASES;WP3945 TYROBP CAUSAL NETWORK IN MICROGLIA	http://www.wikipathways.org/instance/WP4584_r119306;http://www.wikipathways.org/instance/WP1601_r120496;http://www.wikipathways.org/instance/WP4022_r120306;http://www.wikipathways.org/instance/WP4225_r120401;http://www.wikipathways.org/instance/WP3945_r116679		R-HSA-1430728 Metabolism;R-HSA-15869 Metabolism of nucleotides;R-HSA-73621 Pyrimidine catabolism;R-HSA-8956319 Nucleotide catabolism	https://reactome.org/PathwayBrowser/#/R-HSA-1430728;https://reactome.org/PathwayBrowser/#/R-HSA-15869;https://reactome.org/PathwayBrowser/#/R-HSA-73621;https://reactome.org/PathwayBrowser/#/R-HSA-8956319	APOPTOSIS	https://www.gsea-msigdb.org/gsea/msigdb/cards/HALLMARK_APOPTOSIS
Q9HC35	Echinoderm microtubule-associated protein-like 4 OS=Homo sapiens OX=9606 GN=EML4 PE=1 SV=3	EML4	0.840196	0.0853933	None	66452.5	83219.8	63239.5	66803.7	57860.7	73201.4	0.970635	1.21555	0.923704	0.975765	0.845139	1.06921	plasma membrane	K15420	EML4; echinoderm microtubule-associated protein-like 4	hsa05235 PD-L1 expression and PD-1 checkpoint pathway in cancer; hsa05223 Non-small cell lung cancer; hsa05200 Pathways in cancer	GO:0000278 mitotic cell cycle; GO:0007017 microtubule-based process; GO:0007026 negative regulation of microtubule depolymerization; GO:0007049 cell cycle; GO:0009987 cellular process; GO:0010639 negative regulation of organelle organization; GO:0031110 regulation of microtubule polymerization or depolymerization; GO:0031111 negative regulation of microtubule polymerization or depolymerization; G…	GO:0005622 intracellular anatomical structure; GO:0005737 cytoplasm; GO:0005856 cytoskeleton; GO:0015630 microtubule cytoskeleton; GO:0043226 organelle; GO:0043228 non-membrane-bounded organelle; GO:0043229 intracellular organelle; GO:0043232 intracellular non-membrane-bounded organelle;	GO:0005488 binding; GO:0005515 protein binding; GO:0008017 microtubule binding; GO:0008092 cytoskeletal protein binding; GO:0015631 tubulin binding;			S	KOG2106	Uncharacterized conserved protein, contains HELP and WD40 domains	WP4255 NONSMALL CELL LUNG CANCER	http://www.wikipathways.org/instance/WP4255_r119279		R-HSA-1640170 Cell Cycle;R-HSA-1643685 Disease;R-HSA-5663202 Diseases of signal transduction by growth factor receptors and second messengers;R-HSA-68877 Mitotic Prometaphase;R-HSA-68886 M Phase;R-HSA-69278 Cell Cycle, Mitotic;R-HSA-9648025 EML4 and NUDC in mitotic spindle formation;R-HSA-9700206 Signaling by ALK in cancer;R-HSA-9700645 ALK mutants bind TKIs;R-HSA-9725370 Signaling by ALK fusions…	https://reactome.org/PathwayBrowser/#/R-HSA-1640170;https://reactome.org/PathwayBrowser/#/R-HSA-1643685;https://reactome.org/PathwayBrowser/#/R-HSA-5663202;https://reactome.org/PathwayBrowser/#/R-HSA-68877;https://reactome.org/PathwayBrowser/#/R-HSA-68886;https://reactome.org/PathwayBrowser/#/R-HSA-69278;https://reactome.org/PathwayBrowser/#/R-HSA-9648025;https://reactome.org/PathwayBrowser/#/R-H…
Q9Y4D8	Probable E3 ubiquitin-protein ligase HECTD4 OS=Homo sapiens OX=9606 GN=HECTD4 PE=1 SV=5	HECTD4	0.625161	0.0855136	None	1076.78	1770.31	1851.24	2461.35	1479.72	2818.91	0.563842	0.927001	0.969379	1.28885	0.774837	1.47609	plasma membrane	K17849			GO:0005975 carbohydrate metabolic process; GO:0005996 monosaccharide metabolic process; GO:0006006 glucose metabolic process; GO:0006464 cellular protein modification process; GO:0006807 nitrogen compound metabolic process; GO:0008152 metabolic process; GO:0009987 cellular process; GO:0016567 protein ubiquitination; GO:0019318 hexose metabolic process; GO:0019538 protein metabolic process; GO:003…	GO:0005622 intracellular anatomical structure; GO:0005737 cytoplasm;	GO:0003824 catalytic activity; GO:0004842 ubiquitin-protein transferase activity; GO:0016740 transferase activity; GO:0019787 ubiquitin-like protein transferase activity; GO:0061630 ubiquitin protein ligase activity; GO:0061659 ubiquitin-like protein ligase activity; GO:0140096 catalytic activity, acting on a protein;	PF00632	PF00632 HECT-domain (ubiquitin-transferase)	S	KOG1426	FOG: RCC1 domain
Q8WUN7	Ubiquitin domain-containing protein 2 OS=Homo sapiens OX=9606 GN=UBTD2 PE=1 SV=2	UBTD2	0.720654	0.0857709	None	1549.34	1711.26	1264.48	2417.95	1332.46	1624.29	0.939015	1.03715	0.766369	1.46546	0.807569	0.98444	mitochondria							PF16455; PF00240	PF16455 Ubiquitin-binding domain; PF00240 Ubiquitin family	S	KOG0013	Uncharacterized conserved protein
Q9ULP0	Protein NDRG4 OS=Homo sapiens OX=9606 GN=NDRG4 PE=1 SV=2	NDRG4	1.52983	0.0859138	None	10262	8074.26			12220.2	6621.6	1.10409	0.868712			1.31478	0.71242	nucleus				GO:0001932 regulation of protein phosphorylation; GO:0001934 positive regulation of protein phosphorylation; GO:0001947 heart looping; GO:0002009 morphogenesis of an epithelium; GO:0003007 heart morphogenesis; GO:0003008 system process; GO:0003143 embryonic heart tube morphogenesis; GO:0006810 transport; GO:0006928 movement of cell or subcellular component; GO:0007154 cell communication; GO:00071…	GO:0005622 intracellular anatomical structure; GO:0005737 cytoplasm; GO:0005739 mitochondrion; GO:0005783 endoplasmic reticulum; GO:0005789 endoplasmic reticulum membrane; GO:0005886 plasma membrane; GO:0012505 endomembrane system; GO:0016020 membrane; GO:0016323 basolateral plasma membrane; GO:0031253 cell projection membrane; GO:0031984 organelle subcompartment; GO:0042175 nuclear outer membran…		PF03096	PF03096 Ndr family	S	KOG2931	Differentiation-related gene 1 protein (NDR1 protein), related proteins
O95295	SNARE-associated protein Snapin OS=Homo sapiens OX=9606 GN=SNAPIN PE=1 SV=1	SNAPIN	0.820503	0.0864066	None	5888.35	7462.22	7540.41	7701.03	6115.49	8656.59	0.814732	1.0325	1.04332	1.06554	0.84616	1.19775	cytoplasm	K20002			GO:0001505 regulation of neurotransmitter levels; GO:0006807 nitrogen compound metabolic process; GO:0006810 transport; GO:0006836 neurotransmitter transport; GO:0006873 cellular ion homeostasis; GO:0006885 regulation of pH; GO:0006886 intracellular protein transport; GO:0006887 exocytosis; GO:0006906 vesicle fusion; GO:0006914 autophagy; GO:0006928 movement of cell or subcellular component; GO:0…	GO:0005622 intracellular anatomical structure; GO:0005737 cytoplasm; GO:0005829 cytosol; GO:0008021 synaptic vesicle; GO:0012505 endomembrane system; GO:0030133 transport vesicle; GO:0030141 secretory granule; GO:0031082 BLOC complex; GO:0031083 BLOC-1 complex; GO:0031410 cytoplasmic vesicle; GO:0031982 vesicle; GO:0032991 protein-containing complex; GO:0043226 organelle; GO:0043227 membrane-boun…	GO:0000149 SNARE binding; GO:0005488 binding; GO:0005515 protein binding;									R-HSA-199991 Membrane Trafficking;R-HSA-199992 trans-Golgi Network Vesicle Budding;R-HSA-432722 Golgi Associated Vesicle Biogenesis;R-HSA-5653656 Vesicle-mediated transport	https://reactome.org/PathwayBrowser/#/R-HSA-199991;https://reactome.org/PathwayBrowser/#/R-HSA-199992;https://reactome.org/PathwayBrowser/#/R-HSA-432722;https://reactome.org/PathwayBrowser/#/R-HSA-5653656
O00139	Kinesin-like protein KIF2A OS=Homo sapiens OX=9606 GN=KIF2A PE=1 SV=3	KIF2A	0.819053	0.0865348	None	7563.44	9838.34	9342.11	11847.2	9057.96	10013.9	0.786998	1.02371	0.972074	1.23274	0.942507	1.04198	cytoplasm,nucleus	K10393			GO:0000003 reproduction; GO:0000070 mitotic sister chromatid segregation; GO:0000212 meiotic spindle organization; GO:0000226 microtubule cytoskeleton organization; GO:0000278 mitotic cell cycle; GO:0000280 nuclear division; GO:0000819 sister chromatid segregation; GO:0001578 microtubule bundle formation; GO:0001709 cell fate determination; GO:0002376 immune system process; GO:0002478 antigen pro…	GO:0000235 astral microtubule; GO:0000775 chromosome, centromeric region; GO:0000776 kinetochore; GO:0000779 condensed chromosome, centromeric region; GO:0000793 condensed chromosome; GO:0000922 spindle pole; GO:0005622 intracellular anatomical structure; GO:0005634 nucleus; GO:0005654 nucleoplasm; GO:0005694 chromosome; GO:0005730 nucleolus; GO:0005737 cytoplasm; GO:0005813 centrosome; GO:000581…	GO:0003774 cytoskeletal motor activity; GO:0003777 microtubule motor activity; GO:0003824 catalytic activity; GO:0005488 binding; GO:0005515 protein binding; GO:0008017 microtubule binding; GO:0008092 cytoskeletal protein binding; GO:0008574 plus-end-directed microtubule motor activity; GO:0015631 tubulin binding; GO:0016462 pyrophosphatase activity; GO:0016787 hydrolase activity; GO:0016817 hydr…	PF00225	PF00225 Kinesin motor domain	Z	KOG0246	Kinesin-like protein				R-HSA-109582 Hemostasis;R-HSA-1280218 Adaptive Immune System;R-HSA-141424 Amplification of signal from the kinetochores;R-HSA-141444 Amplification of signal from unattached kinetochores via a MAD2 inhibitory signal;R-HSA-162582 Signal Transduction;R-HSA-1640170 Cell Cycle;R-HSA-168256 Immune System;R-HSA-194315 Signaling by Rho GTPases;R-HSA-195258 RHO GTPase Effectors;R-HSA-199991 Membrane Traff…	https://reactome.org/PathwayBrowser/#/R-HSA-109582;https://reactome.org/PathwayBrowser/#/R-HSA-1280218;https://reactome.org/PathwayBrowser/#/R-HSA-141424;https://reactome.org/PathwayBrowser/#/R-HSA-141444;https://reactome.org/PathwayBrowser/#/R-HSA-162582;https://reactome.org/PathwayBrowser/#/R-HSA-1640170;https://reactome.org/PathwayBrowser/#/R-HSA-168256;https://reactome.org/PathwayBrowser/#/R-…	COMPLEMENT;GLYCOLYSIS	https://www.gsea-msigdb.org/gsea/msigdb/cards/HALLMARK_COMPLEMENT;https://www.gsea-msigdb.org/gsea/msigdb/cards/HALLMARK_GLYCOLYSIS
O75581	Low-density lipoprotein receptor-related protein 6 OS=Homo sapiens OX=9606 GN=LRP6 PE=1 SV=2	LRP6	1.9032	0.0868854	None	1311.12			690.506	1750.8	918.323	1.12283			0.591345	1.49937	0.786446	plasma membrane	K03068	LRP5_6; low density lipoprotein receptor-related protein 5/6	hsa05224 Breast cancer; hsa04150 mTOR signaling pathway; hsa04928 Parathyroid hormone synthesis, secretion and action; hsa05200 Pathways in cancer; hsa05010 Alzheimer disease; hsa04310 Wnt signaling pathway; hsa05225 Hepatocellular carcinoma; hsa05022 Pathways of neurodegeneration - multiple diseases; hsa05226 Gastric cancer	GO:0000003 reproduction; GO:0000902 cell morphogenesis; GO:0000904 cell morphogenesis involved in differentiation; GO:0001101 response to acid chemical; GO:0001501 skeletal system development; GO:0001503 ossification; GO:0001568 blood vessel development; GO:0001649 osteoblast differentiation; GO:0001654 eye development; GO:0001667 ameboidal-type cell migration; GO:0001702 gastrulation with mouth …	GO:0005576 extracellular region; GO:0005622 intracellular anatomical structure; GO:0005737 cytoplasm; GO:0005768 endosome; GO:0005769 early endosome; GO:0005886 plasma membrane; GO:0005901 caveola; GO:0009986 cell surface; GO:0010008 endosome membrane; GO:0012505 endomembrane system; GO:0016020 membrane; GO:0031090 organelle membrane; GO:0031410 cytoplasmic vesicle; GO:0031901 early endosome memb…	GO:0001664 G protein-coupled receptor binding; GO:0004857 enzyme inhibitor activity; GO:0004888 transmembrane signaling receptor activity; GO:0005041 low-density lipoprotein particle receptor activity; GO:0005102 signaling receptor binding; GO:0005109 frizzled binding; GO:0005215 transporter activity; GO:0005488 binding; GO:0005515 protein binding; GO:0015026 coreceptor activity; GO:0017147 Wnt-p…	PF14670	PF14670 Coagulation Factor Xa inhibitory site	T	KOG1215	Low-density lipoprotein receptors containing Ca2+-binding EGF-like domains	WP5124 ALZHEIMERS DISEASE;WP2059 ALZHEIMERS DISEASE AND MIRNA EFFECTS;WP4262 BREAST CANCER PATHWAY;WP3931 EMBRYONIC STEM CELL PLURIPOTENCY PATHWAYS;WP4239 EPITHELIAL TO MESENCHYMAL TRANSITION IN COLORECTAL CANCER;WP4258 LNCRNA IN CANONICAL WNT SIGNALING AND COLORECTAL CANCER;WP5087 MALIGNANT PLEURAL MESOTHELIOMA;WP1544 MICRORNAS IN CARDIOMYOCYTE HYPERTROPHY;WP4336 NCRNAS INVOLVED IN WNT SIGNALING…	http://www.wikipathways.org/instance/WP5124_r119432;http://www.wikipathways.org/instance/WP2059_r119468;http://www.wikipathways.org/instance/WP4262_r108103;http://www.wikipathways.org/instance/WP3931_r117717;http://www.wikipathways.org/instance/WP4239_r118997;http://www.wikipathways.org/instance/WP4258_r117770;http://www.wikipathways.org/instance/WP5087_r120373;http://www.wikipathways.org/instanc…		R-HSA-162582 Signal Transduction;R-HSA-1643685 Disease;R-HSA-195721 Signaling by WNT;R-HSA-201681 TCF dependent signaling in response to WNT;R-HSA-3772470 Negative regulation of TCF-dependent signaling by WNT ligand antagonists;R-HSA-4641262 Disassembly of the destruction complex and recruitment of AXIN to the membrane;R-HSA-4641263 Regulation of FZD by ubiquitination;R-HSA-4791275 Signaling by W…	https://reactome.org/PathwayBrowser/#/R-HSA-162582;https://reactome.org/PathwayBrowser/#/R-HSA-1643685;https://reactome.org/PathwayBrowser/#/R-HSA-195721;https://reactome.org/PathwayBrowser/#/R-HSA-201681;https://reactome.org/PathwayBrowser/#/R-HSA-3772470;https://reactome.org/PathwayBrowser/#/R-HSA-4641262;https://reactome.org/PathwayBrowser/#/R-HSA-4641263;https://reactome.org/PathwayBrowser/#/…
P42892	Endothelin-converting enzyme 1 OS=Homo sapiens OX=9606 GN=ECE1 PE=1 SV=2	ECE1	1.1696	0.087147	None	16381.4	13936.1	13520	12343.3	15403.6	12456.1	1.16954	0.994956	0.965249	0.881239	1.09973	0.889293	mitochondria	K01415			GO:0001666 response to hypoxia; GO:0001919 regulation of receptor recycling; GO:0001921 positive regulation of receptor recycling; GO:0001932 regulation of protein phosphorylation; GO:0001990 regulation of systemic arterial blood pressure by hormone; GO:0003008 system process; GO:0003013 circulatory system process; GO:0003018 vascular process in circulatory system; GO:0003044 regulation of system…	GO:0000139 Golgi membrane; GO:0005622 intracellular anatomical structure; GO:0005737 cytoplasm; GO:0005768 endosome; GO:0005769 early endosome; GO:0005794 Golgi apparatus; GO:0005886 plasma membrane; GO:0009897 external side of plasma membrane; GO:0009986 cell surface; GO:0010008 endosome membrane; GO:0012505 endomembrane system; GO:0012506 vesicle membrane; GO:0016020 membrane; GO:0016021 integr…	GO:0003824 catalytic activity; GO:0004175 endopeptidase activity; GO:0004222 metalloendopeptidase activity; GO:0005488 binding; GO:0005515 protein binding; GO:0008233 peptidase activity; GO:0008237 metallopeptidase activity; GO:0008270 zinc ion binding; GO:0016787 hydrolase activity; GO:0017046 peptide hormone binding; GO:0033218 amide binding; GO:0042277 peptide binding; GO:0042562 hormone bindi…			E	KOG3624	M13 family peptidase	WP2355 CORTICOTROPINRELEASING HORMONE SIGNALING PATHWAY;WP2197 ENDOTHELIN PATHWAYS;WP3298 MELATONIN METABOLISM AND EFFECTS;WP706 SUDDEN INFANT DEATH SYNDROME SIDS SUSCEPTIBILITY PATHWAYS	http://www.wikipathways.org/instance/WP2355_r120664;http://www.wikipathways.org/instance/WP2197_r117710;http://www.wikipathways.org/instance/WP3298_r120642;http://www.wikipathways.org/instance/WP706_r117178		R-HSA-162582 Signal Transduction;R-HSA-372790 Signaling by GPCR;R-HSA-373076 Class A/1 (Rhodopsin-like receptors);R-HSA-375276 Peptide ligand-binding receptors;R-HSA-500792 GPCR ligand binding	https://reactome.org/PathwayBrowser/#/R-HSA-162582;https://reactome.org/PathwayBrowser/#/R-HSA-372790;https://reactome.org/PathwayBrowser/#/R-HSA-373076;https://reactome.org/PathwayBrowser/#/R-HSA-375276;https://reactome.org/PathwayBrowser/#/R-HSA-500792
P24534	Elongation factor 1-beta OS=Homo sapiens OX=9606 GN=EEF1B2 PE=1 SV=3	EEF1B2	0.788417	0.0871629	None	53922.2	71828.7	74589.3	81553.8	56788.4	81645.3	0.769717	1.02532	1.06473	1.16415	0.81063	1.16545	nucleus	K03232			GO:0006412 translation; GO:0006414 translational elongation; GO:0006518 peptide metabolic process; GO:0006807 nitrogen compound metabolic process; GO:0008152 metabolic process; GO:0009058 biosynthetic process; GO:0009059 macromolecule biosynthetic process; GO:0009636 response to toxic substance; GO:0009987 cellular process; GO:0010033 response to organic substance; GO:0010467 gene expression; GO:…	GO:0005622 intracellular anatomical structure; GO:0005737 cytoplasm; GO:0005829 cytosol; GO:0005853 eukaryotic translation elongation factor 1 complex; GO:0032991 protein-containing complex;	GO:0003676 nucleic acid binding; GO:0003723 RNA binding; GO:0003746 translation elongation factor activity; GO:0005488 binding; GO:0008135 translation factor activity, RNA binding; GO:0097159 organic cyclic compound binding; GO:1901363 heterocyclic compound binding;	PF10587; PF00736	PF10587 Eukaryotic elongation factor 1 beta central acidic region; PF00736 EF-1 guanine nucleotide exchange domain	K	KOG1668	Elongation factor 1 beta/delta chain	WP107 TRANSLATION FACTORS	http://www.wikipathways.org/instance/WP107_r117851		R-HSA-156842 Eukaryotic Translation Elongation;R-HSA-392499 Metabolism of proteins;R-HSA-72766 Translation	https://reactome.org/PathwayBrowser/#/R-HSA-156842;https://reactome.org/PathwayBrowser/#/R-HSA-392499;https://reactome.org/PathwayBrowser/#/R-HSA-72766	MYC TARGETS V1	https://www.gsea-msigdb.org/gsea/msigdb/cards/HALLMARK_MYC_TARGETS_V1
P00915	Carbonic anhydrase 1 OS=Homo sapiens OX=9606 GN=CA1 PE=1 SV=2	CA1	3.19155	0.0872236	None	318505	160051	195901	163046	755699	74861.7	1.14566	0.575701	0.704653	0.586474	2.71824	0.269276	cytoplasm	K01672	CA; carbonic anhydrase [EC:4.2.1.1]	hsa00910 Nitrogen metabolism; hsa01100 Metabolic pathways	GO:0006810 transport; GO:0006811 ion transport; GO:0006820 anion transport; GO:0007154 cell communication; GO:0007165 signal transduction; GO:0007166 cell surface receptor signaling pathway; GO:0009987 cellular process; GO:0010033 response to organic substance; GO:0015701 bicarbonate transport; GO:0015711 organic anion transport; GO:0019221 cytokine-mediated signaling pathway; GO:0023052 signalin…	GO:0005622 intracellular anatomical structure; GO:0005737 cytoplasm; GO:0005829 cytosol;	GO:0003824 catalytic activity; GO:0004064 arylesterase activity; GO:0004089 carbonate dehydratase activity; GO:0016787 hydrolase activity; GO:0016788 hydrolase activity, acting on ester bonds; GO:0016829 lyase activity; GO:0016835 carbon-oxygen lyase activity; GO:0016836 hydro-lyase activity; GO:0052689 carboxylic ester hydrolase activity;	PF00194	PF00194 Eukaryotic-type carbonic anhydrase	R	KOG0382	Carbonic anhydrase				R-HSA-1237044 Erythrocytes take up carbon dioxide and release oxygen;R-HSA-1247673 Erythrocytes take up oxygen and release carbon dioxide;R-HSA-1280215 Cytokine Signaling in Immune system;R-HSA-1430728 Metabolism;R-HSA-1475029 Reversible hydration of carbon dioxide;R-HSA-1480926 O2/CO2 exchange in erythrocytes;R-HSA-168256 Immune System;R-HSA-382551 Transport of small molecules;R-HSA-447115 Inter…	https://reactome.org/PathwayBrowser/#/R-HSA-1237044;https://reactome.org/PathwayBrowser/#/R-HSA-1247673;https://reactome.org/PathwayBrowser/#/R-HSA-1280215;https://reactome.org/PathwayBrowser/#/R-HSA-1430728;https://reactome.org/PathwayBrowser/#/R-HSA-1475029;https://reactome.org/PathwayBrowser/#/R-HSA-1480926;https://reactome.org/PathwayBrowser/#/R-HSA-168256;https://reactome.org/PathwayBrowser/…	HEME METABOLISM	https://www.gsea-msigdb.org/gsea/msigdb/cards/HALLMARK_HEME_METABOLISM
Q8NBF2	NHL repeat-containing protein 2 OS=Homo sapiens OX=9606 GN=NHLRC2 PE=1 SV=1	NHLRC2	0.865014	0.0873079	None	9932.05	12025.8	9201.71	10899	11152.1	12087.2	0.912623	1.10501	0.845514	1.00147	1.02473	1.11065	cytoplasm				GO:0002576 platelet degranulation; GO:0006810 transport; GO:0006887 exocytosis; GO:0009987 cellular process; GO:0016192 vesicle-mediated transport; GO:0032940 secretion by cell; GO:0045055 regulated exocytosis; GO:0046903 secretion; GO:0051179 localization; GO:0051234 establishment of localization;	GO:0005576 extracellular region; GO:0005622 intracellular anatomical structure; GO:0005737 cytoplasm; GO:0012505 endomembrane system; GO:0030141 secretory granule; GO:0031091 platelet alpha granule; GO:0031093 platelet alpha granule lumen; GO:0031410 cytoplasmic vesicle; GO:0031974 membrane-enclosed lumen; GO:0031982 vesicle; GO:0031983 vesicle lumen; GO:0034774 secretory granule lumen; GO:004322…		PF13905	PF13905 Thioredoxin-like	O	KOG2177	Predicted E3 ubiquitin ligase				R-HSA-109582 Hemostasis;R-HSA-114608 Platelet degranulation ;R-HSA-76002 Platelet activation, signaling and aggregation;R-HSA-76005 Response to elevated platelet cytosolic Ca2+	https://reactome.org/PathwayBrowser/#/R-HSA-109582;https://reactome.org/PathwayBrowser/#/R-HSA-114608;https://reactome.org/PathwayBrowser/#/R-HSA-76002;https://reactome.org/PathwayBrowser/#/R-HSA-76005
Q8WYK0	Acetyl-coenzyme A thioesterase OS=Homo sapiens OX=9606 GN=ACOT12 PE=1 SV=1	ACOT12	1.49495	0.0875162	None	2135.55	2218.94	3087.76	1329.29	2499.84	1617.94	0.994102	1.03292	1.43736	0.618787	1.16368	0.753154	cytoplasm	K01067	E3.1.2.1; acetyl-CoA hydrolase [EC:3.1.2.1]	hsa00620 Pyruvate metabolism; hsa01100 Metabolic pathways	GO:0006082 organic acid metabolic process; GO:0006084 acetyl-CoA metabolic process; GO:0006139 nucleobase-containing compound metabolic process; GO:0006163 purine nucleotide metabolic process; GO:0006629 lipid metabolic process; GO:0006631 fatty acid metabolic process; GO:0006637 acyl-CoA metabolic process; GO:0006725 cellular aromatic compound metabolic process; GO:0006753 nucleoside phosphate m…	GO:0005622 intracellular anatomical structure; GO:0005737 cytoplasm; GO:0005829 cytosol;	GO:0000166 nucleotide binding; GO:0003824 catalytic activity; GO:0003986 acetyl-CoA hydrolase activity; GO:0005488 binding; GO:0005524 ATP binding; GO:0016289 CoA hydrolase activity; GO:0016787 hydrolase activity; GO:0016788 hydrolase activity, acting on ester bonds; GO:0016790 thiolester hydrolase activity; GO:0017076 purine nucleotide binding; GO:0030554 adenyl nucleotide binding; GO:0032553 ri…	PF01852	PF01852 START domain	I	KOG2763	Acyl-CoA thioesterase	WP5064 7OXOC AND 7BETAHC PATHWAYS;WP4545 OXYSTEROLS DERIVED FROM CHOLESTEROL	http://www.wikipathways.org/instance/WP5064_r120384;http://www.wikipathways.org/instance/WP4545_r120411		R-HSA-1430728 Metabolism;R-HSA-556833 Metabolism of lipids;R-HSA-77289 Mitochondrial Fatty Acid Beta-Oxidation;R-HSA-8978868 Fatty acid metabolism	https://reactome.org/PathwayBrowser/#/R-HSA-1430728;https://reactome.org/PathwayBrowser/#/R-HSA-556833;https://reactome.org/PathwayBrowser/#/R-HSA-77289;https://reactome.org/PathwayBrowser/#/R-HSA-8978868
O95777	U6 snRNA-associated Sm-like protein LSm8 OS=Homo sapiens OX=9606 GN=LSM8 PE=1 SV=3	LSM8	0.817939	0.0876637	None	6350.91	6541.58	5294.65	6741.35	4611.26	6592.42	1.05461	1.08628	0.879214	1.11945	0.765732	1.09472	cytoplasm	K12627	LSM8; U6 snRNA-associated Sm-like protein LSm8	hsa03040 Spliceosome; hsa03018 RNA degradation	GO:0000375 RNA splicing, via transesterification reactions; GO:0000377 RNA splicing, via transesterification reactions with bulged adenosine as nucleophile; GO:0000398 mRNA splicing, via spliceosome; GO:0006139 nucleobase-containing compound metabolic process; GO:0006396 RNA processing; GO:0006397 mRNA processing; GO:0006725 cellular aromatic compound metabolic process; GO:0006807 nitrogen compou…	GO:0005622 intracellular anatomical structure; GO:0005634 nucleus; GO:0005654 nucleoplasm; GO:0005681 spliceosomal complex; GO:0005688 U6 snRNP; GO:0030532 small nuclear ribonucleoprotein complex; GO:0031974 membrane-enclosed lumen; GO:0031981 nuclear lumen; GO:0032991 protein-containing complex; GO:0043226 organelle; GO:0043227 membrane-bounded organelle; GO:0043229 intracellular organelle; GO:0…	GO:0003676 nucleic acid binding; GO:0003723 RNA binding; GO:0005488 binding; GO:0017069 snRNA binding; GO:0017070 U6 snRNA binding; GO:0097159 organic cyclic compound binding; GO:1901363 heterocyclic compound binding;	PF01423	PF01423 LSM domain	A	KOG1784	Small Nuclear ribonucleoprotein splicing factor				R-HSA-72163 mRNA Splicing - Major Pathway;R-HSA-72172 mRNA Splicing;R-HSA-72203 Processing of Capped Intron-Containing Pre-mRNA;R-HSA-8953854 Metabolism of RNA	https://reactome.org/PathwayBrowser/#/R-HSA-72163;https://reactome.org/PathwayBrowser/#/R-HSA-72172;https://reactome.org/PathwayBrowser/#/R-HSA-72203;https://reactome.org/PathwayBrowser/#/R-HSA-8953854
Q15485	Ficolin-2 OS=Homo sapiens OX=9606 GN=FCN2 PE=1 SV=2	FCN2	1.58649	0.0877982	None		1308.83	1772.38	1175.68	2169.27			0.814689	1.10323	0.731809	1.35027		extracellular	K10104			GO:0001775 cell activation; GO:0001817 regulation of cytokine production; GO:0001819 positive regulation of cytokine production; GO:0001867 complement activation, lectin pathway; GO:0002218 activation of innate immune response; GO:0002220 innate immune response activating cell surface receptor signaling pathway; GO:0002221 pattern recognition receptor signaling pathway; GO:0002252 immune effector…	GO:0005576 extracellular region; GO:0005622 intracellular anatomical structure; GO:0005737 cytoplasm; GO:0005886 plasma membrane; GO:0009897 external side of plasma membrane; GO:0009986 cell surface; GO:0012505 endomembrane system; GO:0016020 membrane; GO:0019897 extrinsic component of plasma membrane; GO:0019898 extrinsic component of membrane; GO:0030141 secretory granule; GO:0031232 extrinsic …	GO:0001664 G protein-coupled receptor binding; GO:0003823 antigen binding; GO:0003824 catalytic activity; GO:0004175 endopeptidase activity; GO:0004252 serine-type endopeptidase activity; GO:0005102 signaling receptor binding; GO:0005488 binding; GO:0005515 protein binding; GO:0008233 peptidase activity; GO:0008236 serine-type peptidase activity; GO:0016787 hydrolase activity; GO:0017171 serine h…	PF00147	PF00147 Fibrinogen beta and gamma chains, C-terminal globular domain	R	KOG2579	Ficolin and related extracellular proteins	WP2806 COMPLEMENT SYSTEM;WP5090 COMPLEMENT SYSTEM IN NEURONAL DEVELOPMENT AND PLASTICITY	http://www.wikipathways.org/instance/WP2806_r116569;http://www.wikipathways.org/instance/WP5090_r118898		R-HSA-166658 Complement cascade;R-HSA-166662 Lectin pathway of complement activation;R-HSA-166663 Initial triggering of complement;R-HSA-166786 Creation of C4 and C2 activators;R-HSA-168249 Innate Immune System;R-HSA-168256 Immune System;R-HSA-2855086 Ficolins bind to repetitive carbohydrate structures on the target cell surface	https://reactome.org/PathwayBrowser/#/R-HSA-166658;https://reactome.org/PathwayBrowser/#/R-HSA-166662;https://reactome.org/PathwayBrowser/#/R-HSA-166663;https://reactome.org/PathwayBrowser/#/R-HSA-166786;https://reactome.org/PathwayBrowser/#/R-HSA-168249;https://reactome.org/PathwayBrowser/#/R-HSA-168256;https://reactome.org/PathwayBrowser/#/R-HSA-2855086
Q96AG3	Solute carrier family 25 member 46 OS=Homo sapiens OX=9606 GN=SLC25A46 PE=1 SV=1	SLC25A46	1.38171	0.0878127	None	3085.95	2181.28	3217.74	2736.11		1925.95	1.17363	0.829571	1.22375	1.04058		0.732466	cytoplasm	K03454			GO:0000266 mitochondrial fission; GO:0006996 organelle organization; GO:0007005 mitochondrion organization; GO:0007275 multicellular organism development; GO:0007399 nervous system development; GO:0009987 cellular process; GO:0016043 cellular component organization; GO:0022008 neurogenesis; GO:0030030 cell projection organization; GO:0030154 cell differentiation; GO:0030182 neuron differentiation…	GO:0005622 intracellular anatomical structure; GO:0005737 cytoplasm; GO:0005739 mitochondrion; GO:0005740 mitochondrial envelope; GO:0005741 mitochondrial outer membrane; GO:0016020 membrane; GO:0019867 outer membrane; GO:0031090 organelle membrane; GO:0031966 mitochondrial membrane; GO:0031967 organelle envelope; GO:0031968 organelle outer membrane; GO:0031975 envelope; GO:0042995 cell projectio…				R	KOG2954	Mitochondrial carrier protein
Q9Y2X0	Mediator of RNA polymerase II transcription subunit 16 OS=Homo sapiens OX=9606 GN=MED16 PE=1 SV=2	MED16	0.830389	0.0884501	None	5178.25	5446.96	3984.09	5988.84	4896.16	5494.21	1.00261	1.05464	0.7714	1.15956	0.947995	1.06379	nucleus	K15159	MED16; mediator of RNA polymerase II transcription subunit 16	hsa04919 Thyroid hormone signaling pathway	GO:0002237 response to molecule of bacterial origin; GO:0006139 nucleobase-containing compound metabolic process; GO:0006351 transcription, DNA-templated; GO:0006352 DNA-templated transcription, initiation; GO:0006355 regulation of transcription, DNA-templated; GO:0006357 regulation of transcription by RNA polymerase II; GO:0006366 transcription by RNA polymerase II; GO:0006367 transcription init…	GO:0005622 intracellular anatomical structure; GO:0005634 nucleus; GO:0005654 nucleoplasm; GO:0016592 mediator complex; GO:0031974 membrane-enclosed lumen; GO:0031981 nuclear lumen; GO:0032991 protein-containing complex; GO:0043226 organelle; GO:0043227 membrane-bounded organelle; GO:0043229 intracellular organelle; GO:0043231 intracellular membrane-bounded organelle; GO:0043233 organelle lumen; …	GO:0003712 transcription coregulator activity; GO:0003713 transcription coactivator activity; GO:0005102 signaling receptor binding; GO:0005488 binding; GO:0005515 protein binding; GO:0008134 transcription factor binding; GO:0030374 nuclear receptor coactivator activity; GO:0038023 signaling receptor activity; GO:0042809 vitamin D receptor binding; GO:0046966 thyroid hormone receptor binding; GO:…								Transcription factor	R-HSA-1266738 Developmental Biology;R-HSA-1430728 Metabolism;R-HSA-1989781 PPARA activates gene expression;R-HSA-212436 Generic Transcription Pathway;R-HSA-381340 Transcriptional regulation of white adipocyte differentiation;R-HSA-400206 Regulation of lipid metabolism by PPARalpha;R-HSA-556833 Metabolism of lipids;R-HSA-73857 RNA Polymerase II Transcription;R-HSA-74160 Gene expression (Transcript…	https://reactome.org/PathwayBrowser/#/R-HSA-1266738;https://reactome.org/PathwayBrowser/#/R-HSA-1430728;https://reactome.org/PathwayBrowser/#/R-HSA-1989781;https://reactome.org/PathwayBrowser/#/R-HSA-212436;https://reactome.org/PathwayBrowser/#/R-HSA-381340;https://reactome.org/PathwayBrowser/#/R-HSA-400206;https://reactome.org/PathwayBrowser/#/R-HSA-556833;https://reactome.org/PathwayBrowser/#/R…
Q04724	Transducin-like enhancer protein 1 OS=Homo sapiens OX=9606 GN=TLE1 PE=1 SV=2	TLE1	0.872969	0.0884716	None	8526.44	9001.14	7038.92	8538.28	7908.51	9350.28	1.01579	1.07234	0.838573	1.0172	0.94217	1.11393	nucleus	K04497	GRO; groucho	hsa04310 Wnt signaling pathway; hsa04330 Notch signaling pathway	GO:0000122 negative regulation of transcription by RNA polymerase II; GO:0006355 regulation of transcription, DNA-templated; GO:0006357 regulation of transcription by RNA polymerase II; GO:0007154 cell communication; GO:0007165 signal transduction; GO:0007275 multicellular organism development; GO:0009653 anatomical structure morphogenesis; GO:0009887 animal organ morphogenesis; GO:0009889 regula…	GO:0005622 intracellular anatomical structure; GO:0005634 nucleus; GO:0005654 nucleoplasm; GO:0005667 transcription regulator complex; GO:0005737 cytoplasm; GO:0005829 cytosol; GO:0031974 membrane-enclosed lumen; GO:0031981 nuclear lumen; GO:0032991 protein-containing complex; GO:0043226 organelle; GO:0043227 membrane-bounded organelle; GO:0043229 intracellular organelle; GO:0043231 intracellular…	GO:0003682 chromatin binding; GO:0003712 transcription coregulator activity; GO:0003714 transcription corepressor activity; GO:0005488 binding; GO:0005515 protein binding; GO:0008134 transcription factor binding; GO:0042802 identical protein binding; GO:0140110 transcription regulator activity;			B	KOG0639	Transducin-like enhancer of split protein (contains WD40 repeats)	WP4844 INFLUENCE OF LAMINOPATHIES ON WNT SIGNALING;WP61 NOTCH SIGNALING PATHWAY;WP4879 OVERLAP BETWEEN SIGNAL TRANSDUCTION PATHWAYS CONTRIBUTING TO LMNA LAMINOPATHIES	http://www.wikipathways.org/instance/WP4844_r120398;http://www.wikipathways.org/instance/WP61_r120637;http://www.wikipathways.org/instance/WP4879_r120399		R-HSA-157118 Signaling by NOTCH;R-HSA-162582 Signal Transduction;R-HSA-195253 Degradation of beta-catenin by the destruction complex;R-HSA-195721 Signaling by WNT;R-HSA-1980143 Signaling by NOTCH1;R-HSA-201681 TCF dependent signaling in response to WNT;R-HSA-201722 Formation of the beta-catenin:TCF transactivating complex;R-HSA-2122947 NOTCH1 Intracellular Domain Regulates Transcription;R-HSA-376…	https://reactome.org/PathwayBrowser/#/R-HSA-157118;https://reactome.org/PathwayBrowser/#/R-HSA-162582;https://reactome.org/PathwayBrowser/#/R-HSA-195253;https://reactome.org/PathwayBrowser/#/R-HSA-195721;https://reactome.org/PathwayBrowser/#/R-HSA-1980143;https://reactome.org/PathwayBrowser/#/R-HSA-201681;https://reactome.org/PathwayBrowser/#/R-HSA-201722;https://reactome.org/PathwayBrowser/#/R-H…	HEDGEHOG SIGNALING	https://www.gsea-msigdb.org/gsea/msigdb/cards/HALLMARK_HEDGEHOG_SIGNALING
Q86SF2	N-acetylgalactosaminyltransferase 7 OS=Homo sapiens OX=9606 GN=GALNT7 PE=1 SV=1	GALNT7	1.39406	0.0889517	None	3007.6	2884.32	2879.44	2052.01	3421.63	1741.06	1.12883	1.08256	1.08073	0.770175	1.28423	0.653467	endoplasmic reticulum	K00710	GALNT; polypeptide N-acetylgalactosaminyltransferase [EC:2.4.1.41]	hsa00514 Other types of O-glycan biosynthesis; hsa00512 Mucin type O-glycan biosynthesis; hsa01100 Metabolic pathways	GO:0005975 carbohydrate metabolic process; GO:0006464 cellular protein modification process; GO:0006486 protein glycosylation; GO:0006493 protein O-linked glycosylation; GO:0006807 nitrogen compound metabolic process; GO:0008152 metabolic process; GO:0009058 biosynthetic process; GO:0009059 macromolecule biosynthetic process; GO:0009100 glycoprotein metabolic process; GO:0009101 glycoprotein bios…	GO:0000139 Golgi membrane; GO:0005622 intracellular anatomical structure; GO:0005737 cytoplasm; GO:0005794 Golgi apparatus; GO:0005795 Golgi stack; GO:0012505 endomembrane system; GO:0016020 membrane; GO:0031090 organelle membrane; GO:0031984 organelle subcompartment; GO:0043226 organelle; GO:0043227 membrane-bounded organelle; GO:0043229 intracellular organelle; GO:0043231 intracellular membrane…	GO:0003824 catalytic activity; GO:0004653 polypeptide N-acetylgalactosaminyltransferase activity; GO:0008194 UDP-glycosyltransferase activity; GO:0008376 acetylgalactosaminyltransferase activity; GO:0016740 transferase activity; GO:0016757 glycosyltransferase activity; GO:0016758 hexosyltransferase activity; GO:0140096 catalytic activity, acting on a protein;	PF00652	PF00652 Ricin-type beta-trefoil lectin domain	O	KOG3737	Predicted polypeptide N-acetylgalactosaminyltransferase				R-HSA-392499 Metabolism of proteins;R-HSA-5173105 O-linked glycosylation;R-HSA-597592 Post-translational protein modification;R-HSA-913709 O-linked glycosylation of mucins	https://reactome.org/PathwayBrowser/#/R-HSA-392499;https://reactome.org/PathwayBrowser/#/R-HSA-5173105;https://reactome.org/PathwayBrowser/#/R-HSA-597592;https://reactome.org/PathwayBrowser/#/R-HSA-913709
Q5VV17	OTU domain-containing protein 1 OS=Homo sapiens OX=9606 GN=OTUD1 PE=1 SV=1	OTUD1	1.36883	0.0893598	None	2432.92	1539.78	2031	1443.83		1908.08	1.30025	0.822918	1.08544	0.771639		1.01975	cytoplasm,nucleus	K13716			GO:0006464 cellular protein modification process; GO:0006508 proteolysis; GO:0006807 nitrogen compound metabolic process; GO:0008152 metabolic process; GO:0009987 cellular process; GO:0016579 protein deubiquitination; GO:0019538 protein metabolic process; GO:0036211 protein modification process; GO:0043170 macromolecule metabolic process; GO:0043412 macromolecule modification; GO:0044237 cellular…		GO:0003824 catalytic activity; GO:0004843 thiol-dependent deubiquitinase; GO:0008233 peptidase activity; GO:0008234 cysteine-type peptidase activity; GO:0016787 hydrolase activity; GO:0019783 ubiquitin-like protein-specific protease activity; GO:0101005 deubiquitinase activity; GO:0140096 catalytic activity, acting on a protein;			TO	KOG2605	OTU (ovarian tumor)-like cysteine protease
P02549	Spectrin alpha chain, erythrocytic 1 OS=Homo sapiens OX=9606 GN=SPTA1 PE=1 SV=5	SPTA1	5.53348	0.0896419	None	46864	17593.8	21338.4	15232.6	165288	9369.56	1.01994	0.382909	0.464406	0.33152	3.59731	0.203918	cytoplasm	K06114	SPTA; spectrin alpha	hsa04210 Apoptosis	GO:0000165 MAPK cascade; GO:0000902 cell morphogenesis; GO:0000904 cell morphogenesis involved in differentiation; GO:0001776 leukocyte homeostasis; GO:0002260 lymphocyte homeostasis; GO:0002376 immune system process; GO:0002520 immune system development; GO:0002682 regulation of immune system process; GO:0002684 positive regulation of immune system process; GO:0002694 regulation of leukocyte act…	GO:0005622 intracellular anatomical structure; GO:0005737 cytoplasm; GO:0005829 cytosol; GO:0005856 cytoskeleton; GO:0005886 plasma membrane; GO:0005938 cell cortex; GO:0008091 spectrin; GO:0009898 cytoplasmic side of plasma membrane; GO:0014731 spectrin-associated cytoskeleton; GO:0015629 actin cytoskeleton; GO:0016020 membrane; GO:0030424 axon; GO:0030863 cortical cytoskeleton; GO:0030864 corti…	GO:0003779 actin binding; GO:0005085 guanyl-nucleotide exchange factor activity; GO:0005198 structural molecule activity; GO:0005200 structural constituent of cytoskeleton; GO:0005488 binding; GO:0005515 protein binding; GO:0008092 cytoskeletal protein binding; GO:0019899 enzyme binding; GO:0031267 small GTPase binding; GO:0044877 protein-containing complex binding; GO:0046982 protein heterodimer…	PF00435; PF00018; PF08726	PF00435 Spectrin repeat; PF00018 SH3 domain; PF08726 Ca2+ insensitive EF hand	Z	KOG0040	Ca2+-binding actin-bundling protein (spectrin), alpha chain (EF-Hand protein superfamily)				R-HSA-1266738 Developmental Biology;R-HSA-162582 Signal Transduction;R-HSA-199977 ER to Golgi Anterograde Transport;R-HSA-199991 Membrane Trafficking;R-HSA-373760 L1CAM interactions;R-HSA-375165 NCAM signaling for neurite out-growth;R-HSA-392499 Metabolism of proteins;R-HSA-422475 Axon guidance;R-HSA-445095 Interaction between L1 and Ankyrins;R-HSA-446203 Asparagine N-linked glycosylation;R-HSA-5…	https://reactome.org/PathwayBrowser/#/R-HSA-1266738;https://reactome.org/PathwayBrowser/#/R-HSA-162582;https://reactome.org/PathwayBrowser/#/R-HSA-199977;https://reactome.org/PathwayBrowser/#/R-HSA-199991;https://reactome.org/PathwayBrowser/#/R-HSA-373760;https://reactome.org/PathwayBrowser/#/R-HSA-375165;https://reactome.org/PathwayBrowser/#/R-HSA-392499;https://reactome.org/PathwayBrowser/#/R-H…	HEME METABOLISM	https://www.gsea-msigdb.org/gsea/msigdb/cards/HALLMARK_HEME_METABOLISM
P07451	Carbonic anhydrase 3 OS=Homo sapiens OX=9606 GN=CA3 PE=1 SV=3	CA3	3.57051	0.0898889	None	9005.31	7133.92	10771.8	4933.69	38379.1	4220.33	0.725804	0.574975	0.868178	0.397642	3.09325	0.340147	cytoplasm	K01672	CA; carbonic anhydrase [EC:4.2.1.1]	hsa00910 Nitrogen metabolism; hsa01100 Metabolic pathways	GO:0006793 phosphorus metabolic process; GO:0006796 phosphate-containing compound metabolic process; GO:0006810 transport; GO:0006811 ion transport; GO:0006820 anion transport; GO:0006950 response to stress; GO:0006979 response to oxidative stress; GO:0008152 metabolic process; GO:0009605 response to external stimulus; GO:0009607 response to biotic stimulus; GO:0009617 response to bacterium; GO:0…	GO:0005622 intracellular anatomical structure; GO:0005737 cytoplasm; GO:0005829 cytosol;	GO:0003824 catalytic activity; GO:0004089 carbonate dehydratase activity; GO:0005488 binding; GO:0016151 nickel cation binding; GO:0016787 hydrolase activity; GO:0016788 hydrolase activity, acting on ester bonds; GO:0016791 phosphatase activity; GO:0016829 lyase activity; GO:0016835 carbon-oxygen lyase activity; GO:0016836 hydro-lyase activity; GO:0042578 phosphoric ester hydrolase activity; GO:0…	PF00194	PF00194 Eukaryotic-type carbonic anhydrase	R	KOG0382	Carbonic anhydrase				R-HSA-1430728 Metabolism;R-HSA-1475029 Reversible hydration of carbon dioxide	https://reactome.org/PathwayBrowser/#/R-HSA-1430728;https://reactome.org/PathwayBrowser/#/R-HSA-1475029
O75663	TIP41-like protein OS=Homo sapiens OX=9606 GN=TIPRL PE=1 SV=2	TIPRL	0.711027	0.0898898	None	20592.1	29562.6	25388.9	40459.2	31293.3	38658	0.664425	0.953868	0.819199	1.30546	1.00971	1.24734	cytoplasm	K17607			GO:0000075 cell cycle checkpoint signaling; GO:0000077 DNA damage checkpoint signaling; GO:0006950 response to stress; GO:0006974 cellular response to DNA damage stimulus; GO:0009892 negative regulation of metabolic process; GO:0009987 cellular process; GO:0010563 negative regulation of phosphorus metabolic process; GO:0010605 negative regulation of macromolecule metabolic process; GO:0010921 reg…	GO:0005622 intracellular anatomical structure; GO:0005737 cytoplasm;				S	KOG3224	Uncharacterized conserved protein	WP4352 CILIARY LANDSCAPE	http://www.wikipathways.org/instance/WP4352_r102218
Q9NPG8	Palmitoyltransferase ZDHHC4 OS=Homo sapiens OX=9606 GN=ZDHHC4 PE=1 SV=1	ZDHHC4	0.783448	0.0903533	None	2022.54	2368.19	2030.75	2261.05	1439.09	2381.28	0.970594	1.13647	0.974534	1.08505	0.690603	1.14275	plasma membrane	K20003				GO:0005622 intracellular anatomical structure; GO:0005737 cytoplasm; GO:0005783 endoplasmic reticulum; GO:0005794 Golgi apparatus; GO:0012505 endomembrane system; GO:0043226 organelle; GO:0043227 membrane-bounded organelle; GO:0043229 intracellular organelle; GO:0043231 intracellular membrane-bounded organelle;				R	KOG1312	DHHC-type Zn-finger proteins
P19338	Nucleolin OS=Homo sapiens OX=9606 GN=NCL PE=1 SV=3	NCL	0.905541	0.0907678	None	93232.8	90766.7	84071.3	98981.3	83996.4	98809.4	1.01735	0.990438	0.917378	1.08008	0.916561	1.0782	nucleus	K11294	NCL; nucleolin	hsa05130 Pathogenic Escherichia coli infection	GO:0000003 reproduction; GO:0001525 angiogenesis; GO:0001568 blood vessel development; GO:0001817 regulation of cytokine production; GO:0001819 positive regulation of cytokine production; GO:0001889 liver development; GO:0001944 vasculature development; GO:0002237 response to molecule of bacterial origin; GO:0002791 regulation of peptide secretion; GO:0002793 positive regulation of peptide secret…	GO:0001650 fibrillar center; GO:0001651 dense fibrillar component; GO:0005622 intracellular anatomical structure; GO:0005634 nucleus; GO:0005654 nucleoplasm; GO:0005730 nucleolus; GO:0005737 cytoplasm; GO:0005938 cell cortex; GO:0009986 cell surface; GO:0031974 membrane-enclosed lumen; GO:0031981 nuclear lumen; GO:0032991 protein-containing complex; GO:0035770 ribonucleoprotein granule; GO:003646…	GO:0003676 nucleic acid binding; GO:0003677 DNA binding; GO:0003697 single-stranded DNA binding; GO:0003723 RNA binding; GO:0003729 mRNA binding; GO:0005102 signaling receptor binding; GO:0005488 binding; GO:0005509 calcium ion binding; GO:0005515 protein binding; GO:0008022 protein C-terminus binding; GO:0019843 rRNA binding; GO:0019899 enzyme binding; GO:0035368 selenocysteine insertion sequenc…	PF00076	PF00076 RNA recognition motif. (a.k.a. RRM, RBD, or RNP domain)	AJ	KOG0123	Polyadenylate-binding protein (RRM superfamily)	WP2272 PATHOGENIC ESCHERICHIA COLI INFECTION;WP3888 VEGFAVEGFR2 SIGNALING PATHWAY	http://www.wikipathways.org/instance/WP2272_r118427;http://www.wikipathways.org/instance/WP3888_r116782		R-HSA-6791226 Major pathway of rRNA processing in the nucleolus and cytosol;R-HSA-72312 rRNA processing;R-HSA-8868773 rRNA processing in the nucleus and cytosol;R-HSA-8953854 Metabolism of RNA	https://reactome.org/PathwayBrowser/#/R-HSA-6791226;https://reactome.org/PathwayBrowser/#/R-HSA-72312;https://reactome.org/PathwayBrowser/#/R-HSA-8868773;https://reactome.org/PathwayBrowser/#/R-HSA-8953854	G2M CHECKPOINT	https://www.gsea-msigdb.org/gsea/msigdb/cards/HALLMARK_G2M_CHECKPOINT
Q13572	Inositol-tetrakisphosphate 1-kinase OS=Homo sapiens OX=9606 GN=ITPK1 PE=1 SV=2	ITPK1	0.658514	0.0909521	None	4223.9	5754.57	2859.83	6555.14	3674.07	4026.76	0.935379	1.27434	0.633307	1.45163	0.813619	0.891722	cytoplasm	K00913	ITPK1; inositol-1,3,4-trisphosphate 5/6-kinase / inositol-tetrakisphosphate 1-kinase [EC:2.7.1.159 2.7.1.134]	hsa04070 Phosphatidylinositol signaling system; hsa00562 Inositol phosphate metabolism; hsa01100 Metabolic pathways	GO:0006066 alcohol metabolic process; GO:0006793 phosphorus metabolic process; GO:0006796 phosphate-containing compound metabolic process; GO:0006950 response to stress; GO:0007154 cell communication; GO:0007165 signal transduction; GO:0007275 multicellular organism development; GO:0007399 nervous system development; GO:0007596 blood coagulation; GO:0007599 hemostasis; GO:0008152 metabolic proces…	GO:0005622 intracellular anatomical structure; GO:0005737 cytoplasm; GO:0005829 cytosol; GO:0005886 plasma membrane; GO:0016020 membrane; GO:0016324 apical plasma membrane; GO:0045177 apical part of cell; GO:0071944 cell periphery; GO:0098590 plasma membrane region;	GO:0003824 catalytic activity; GO:0016301 kinase activity; GO:0016740 transferase activity; GO:0016772 transferase activity, transferring phosphorus-containing groups; GO:0016773 phosphotransferase activity, alcohol group as acceptor; GO:0016787 hydrolase activity; GO:0016788 hydrolase activity, acting on ester bonds; GO:0016791 phosphatase activity; GO:0042578 phosphoric ester hydrolase activity…	PF17927; PF05770	PF17927 Inositol 1,3,4-trisphosphate 5/6-kinase pre-ATP-grasp domain; PF05770 Inositol 1,3,4-trisphosphate 5/6-kinase ATP-grasp domain							R-HSA-109582 Hemostasis;R-HSA-1430728 Metabolism;R-HSA-1483249 Inositol phosphate metabolism;R-HSA-1855167 Synthesis of pyrophosphates in the cytosol;R-HSA-1855204 Synthesis of IP3 and IP4 in the cytosol;R-HSA-983231 Factors involved in megakaryocyte development and platelet production	https://reactome.org/PathwayBrowser/#/R-HSA-109582;https://reactome.org/PathwayBrowser/#/R-HSA-1430728;https://reactome.org/PathwayBrowser/#/R-HSA-1483249;https://reactome.org/PathwayBrowser/#/R-HSA-1855167;https://reactome.org/PathwayBrowser/#/R-HSA-1855204;https://reactome.org/PathwayBrowser/#/R-HSA-983231	ESTROGEN RESPONSE EARLY;ESTROGEN RESPONSE LATE	https://www.gsea-msigdb.org/gsea/msigdb/cards/HALLMARK_ESTROGEN_RESPONSE_EARLY;https://www.gsea-msigdb.org/gsea/msigdb/cards/HALLMARK_ESTROGEN_RESPONSE_LATE
Q53HV7	Single-strand selective monofunctional uracil DNA glycosylase OS=Homo sapiens OX=9606 GN=SMUG1 PE=1 SV=2	SMUG1	0.522232	0.091034	None	257.449	432.376	504.664	720.449	207.228	703.326	0.546699	0.918161	1.07167	1.52989	0.440054	1.49353	extracellular	K10800	SMUG1; single-strand selective monofunctional uracil DNA glycosylase [EC:3.2.2.-]	hsa03410 Base excision repair	GO:0006139 nucleobase-containing compound metabolic process; GO:0006220 pyrimidine nucleotide metabolic process; GO:0006244 pyrimidine nucleotide catabolic process; GO:0006259 DNA metabolic process; GO:0006281 DNA repair; GO:0006284 base-excision repair; GO:0006285 base-excision repair, AP site formation; GO:0006304 DNA modification; GO:0006725 cellular aromatic compound metabolic process; GO:000…	GO:0005622 intracellular anatomical structure; GO:0005634 nucleus; GO:0005654 nucleoplasm; GO:0005730 nucleolus; GO:0031974 membrane-enclosed lumen; GO:0031981 nuclear lumen; GO:0043226 organelle; GO:0043227 membrane-bounded organelle; GO:0043228 non-membrane-bounded organelle; GO:0043229 intracellular organelle; GO:0043231 intracellular membrane-bounded organelle; GO:0043232 intracellular non-me…	GO:0000702 oxidized base lesion DNA N-glycosylase activity; GO:0000703 oxidized pyrimidine nucleobase lesion DNA N-glycosylase activity; GO:0003676 nucleic acid binding; GO:0003677 DNA binding; GO:0003697 single-stranded DNA binding; GO:0003824 catalytic activity; GO:0004844 uracil DNA N-glycosylase activity; GO:0005488 binding; GO:0016787 hydrolase activity; GO:0016798 hydrolase activity, acting…						WP4752 BASE EXCISION REPAIR;WP4946 DNA REPAIR PATHWAYS FULL NETWORK;WP1601 FLUOROPYRIMIDINE ACTIVITY	http://www.wikipathways.org/instance/WP4752_r119239;http://www.wikipathways.org/instance/WP4946_r117703;http://www.wikipathways.org/instance/WP1601_r120496		R-HSA-110328 Recognition and association of DNA glycosylase with site containing an affected pyrimidine;R-HSA-110329 Cleavage of the damaged pyrimidine ;R-HSA-110357 Displacement of DNA glycosylase by APEX1;R-HSA-73884 Base Excision Repair;R-HSA-73894 DNA Repair;R-HSA-73928 Depyrimidination;R-HSA-73929 Base-Excision Repair, AP Site Formation;R-HSA-73933 Resolution of Abasic Sites (AP sites)	https://reactome.org/PathwayBrowser/#/R-HSA-110328;https://reactome.org/PathwayBrowser/#/R-HSA-110329;https://reactome.org/PathwayBrowser/#/R-HSA-110357;https://reactome.org/PathwayBrowser/#/R-HSA-73884;https://reactome.org/PathwayBrowser/#/R-HSA-73894;https://reactome.org/PathwayBrowser/#/R-HSA-73928;https://reactome.org/PathwayBrowser/#/R-HSA-73929;https://reactome.org/PathwayBrowser/#/R-HSA-73…
P49760	Dual specificity protein kinase CLK2 OS=Homo sapiens OX=9606 GN=CLK2 PE=1 SV=1	CLK2	1.22272	0.0911539	None	1328.68	935.495		1016.62	1182.09	1128.03	1.18825	0.836621		0.909171	1.05715	1.00881	nucleus	K08823			GO:0000003 reproduction; GO:0001101 response to acid chemical; GO:0001654 eye development; GO:0001745 compound eye morphogenesis; GO:0001751 compound eye photoreceptor cell differentiation; GO:0001754 eye photoreceptor cell differentiation; GO:0002682 regulation of immune system process; GO:0002683 negative regulation of immune system process; GO:0002790 peptide secretion; GO:0003002 regionalizat…	GO:0005622 intracellular anatomical structure; GO:0005634 nucleus; GO:0005654 nucleoplasm; GO:0005737 cytoplasm; GO:0005783 endoplasmic reticulum; GO:0012505 endomembrane system; GO:0016604 nuclear body; GO:0016607 nuclear speck; GO:0031974 membrane-enclosed lumen; GO:0031981 nuclear lumen; GO:0043226 organelle; GO:0043227 membrane-bounded organelle; GO:0043229 intracellular organelle; GO:0043231…	GO:0003824 catalytic activity; GO:0004672 protein kinase activity; GO:0004674 protein serine/threonine kinase activity; GO:0004713 protein tyrosine kinase activity; GO:0005488 binding; GO:0005515 protein binding; GO:0016301 kinase activity; GO:0016740 transferase activity; GO:0016772 transferase activity, transferring phosphorus-containing groups; GO:0016773 phosphotransferase activity, alcohol g…	PF00069	PF00069 Protein kinase domain	T	KOG0671	LAMMER dual specificity kinases	WP4016 DNA IRDAMAGE AND CELLULAR RESPONSE VIA ATR;WP411 MRNA PROCESSING	http://www.wikipathways.org/instance/WP4016_r120667;http://www.wikipathways.org/instance/WP411_r117160
Q5TDH0	Protein DDI1 homolog 2 OS=Homo sapiens OX=9606 GN=DDI2 PE=1 SV=1	DDI2	1.42295	0.0925702	None	18431.8	11952.7	13732.3	14341.6	18144.3	9060.7	1.29099	0.837186	0.961832	1.00451	1.27086	0.634626	cytoskeleton	K11885			GO:0000003 reproduction; GO:0003006 developmental process involved in reproduction; GO:0006508 proteolysis; GO:0006807 nitrogen compound metabolic process; GO:0006810 transport; GO:0007276 gamete generation; GO:0007281 germ cell development; GO:0007292 female gamete generation; GO:0007293 germarium-derived egg chamber formation; GO:0007300 ovarian nurse cell to oocyte transport; GO:0007301 female…	GO:0005622 intracellular anatomical structure; GO:0005634 nucleus; GO:0005654 nucleoplasm; GO:0005737 cytoplasm; GO:0005829 cytosol; GO:0031974 membrane-enclosed lumen; GO:0031981 nuclear lumen; GO:0043226 organelle; GO:0043227 membrane-bounded organelle; GO:0043229 intracellular organelle; GO:0043231 intracellular membrane-bounded organelle; GO:0043233 organelle lumen; GO:0070013 intracellular o…	GO:0003824 catalytic activity; GO:0004175 endopeptidase activity; GO:0004190 aspartic-type endopeptidase activity; GO:0005488 binding; GO:0005515 protein binding; GO:0008233 peptidase activity; GO:0016787 hydrolase activity; GO:0032182 ubiquitin-like protein binding; GO:0042802 identical protein binding; GO:0043130 ubiquitin binding; GO:0044877 protein-containing complex binding; GO:0070001 aspar…	PF00240	PF00240 Ubiquitin family	L	KOG0012	DNA damage inducible protein
Q9NZ32	Actin-related protein 10 OS=Homo sapiens OX=9606 GN=ACTR10 PE=1 SV=1	ACTR10	0.883284	0.0929324	None	13010.7	14404.9	13110.6	13833.2	11035.7	13828.8	0.985362	1.09095	0.992928	1.04765	0.835786	1.04732	cytoplasm	K16576	ACTR10; actin-related protein 10	hsa05132 Salmonella infection; hsa05016 Huntington disease; hsa05022 Pathways of neurodegeneration - multiple diseases; hsa05014 Amyotrophic lateral sclerosis	GO:0001775 cell activation; GO:0002252 immune effector process; GO:0002263 cell activation involved in immune response; GO:0002274 myeloid leukocyte activation; GO:0002275 myeloid cell activation involved in immune response; GO:0002283 neutrophil activation involved in immune response; GO:0002366 leukocyte activation involved in immune response; GO:0002376 immune system process; GO:0002443 leukoc…	GO:0000323 lytic vacuole; GO:0005576 extracellular region; GO:0005622 intracellular anatomical structure; GO:0005737 cytoplasm; GO:0005764 lysosome; GO:0005766 primary lysosome; GO:0005773 vacuole; GO:0005775 vacuolar lumen; GO:0005829 cytosol; GO:0005856 cytoskeleton; GO:0005869 dynactin complex; GO:0005875 microtubule associated complex; GO:0005884 actin filament; GO:0012505 endomembrane system…	GO:0005198 structural molecule activity; GO:0005200 structural constituent of cytoskeleton;			Z	KOG0676	Actin and related proteins				R-HSA-1280218 Adaptive Immune System;R-HSA-168249 Innate Immune System;R-HSA-168256 Immune System;R-HSA-199977 ER to Golgi Anterograde Transport;R-HSA-199991 Membrane Trafficking;R-HSA-2132295 MHC class II antigen presentation;R-HSA-2262752 Cellular responses to stress;R-HSA-3371497 HSP90 chaperone cycle for steroid hormone receptors (SHR) in the presence of ligand;R-HSA-392499 Metabolism of prot…	https://reactome.org/PathwayBrowser/#/R-HSA-1280218;https://reactome.org/PathwayBrowser/#/R-HSA-168249;https://reactome.org/PathwayBrowser/#/R-HSA-168256;https://reactome.org/PathwayBrowser/#/R-HSA-199977;https://reactome.org/PathwayBrowser/#/R-HSA-199991;https://reactome.org/PathwayBrowser/#/R-HSA-2132295;https://reactome.org/PathwayBrowser/#/R-HSA-2262752;https://reactome.org/PathwayBrowser/#/R…
P61964	WD repeat-containing protein 5 OS=Homo sapiens OX=9606 GN=WDR5 PE=1 SV=1	WDR5	0.847508	0.0941874	None	7198.03	7520.51	6088.14	8046.29	7388.02	8827.28	0.958284	1.00122	0.810522	1.07121	0.983577	1.17519	cytoplasm	K14963	WDR5; COMPASS component SWD3	hsa04934 Cushing syndrome	GO:0001501 skeletal system development; GO:0001654 eye development; GO:0002682 regulation of immune system process; GO:0006109 regulation of carbohydrate metabolic process; GO:0006111 regulation of gluconeogenesis; GO:0006325 chromatin organization; GO:0006338 chromatin remodeling; GO:0006355 regulation of transcription, DNA-templated; GO:0006357 regulation of transcription by RNA polymerase II; …	GO:0000123 histone acetyltransferase complex; GO:0005622 intracellular anatomical structure; GO:0005634 nucleus; GO:0005654 nucleoplasm; GO:0005737 cytoplasm; GO:0005815 microtubule organizing center; GO:0005856 cytoskeleton; GO:0005929 cilium; GO:0015630 microtubule cytoskeleton; GO:0031248 protein acetyltransferase complex; GO:0031974 membrane-enclosed lumen; GO:0031981 nuclear lumen; GO:003299…	GO:0003824 catalytic activity; GO:0005488 binding; GO:0005515 protein binding; GO:0008134 transcription factor binding; GO:0008168 methyltransferase activity; GO:0008170 N-methyltransferase activity; GO:0008276 protein methyltransferase activity; GO:0008757 S-adenosylmethionine-dependent methyltransferase activity; GO:0016278 lysine N-methyltransferase activity; GO:0016279 protein-lysine N-methyl…			R	KOG0266	WD40 repeat-containing protein	WP5087 MALIGNANT PLEURAL MESOTHELIOMA	http://www.wikipathways.org/instance/WP5087_r120373	Transcription factor	R-HSA-1266738 Developmental Biology;R-HSA-212436 Generic Transcription Pathway;R-HSA-3214841 PKMTs methylate histone lysines;R-HSA-3214847 HATs acetylate histones;R-HSA-3214858 RMTs methylate histone arginines;R-HSA-3247509 Chromatin modifying enzymes;R-HSA-392499 Metabolism of proteins;R-HSA-4839726 Chromatin organization;R-HSA-5617472 Activation of anterior HOX genes in hindbrain development du…	https://reactome.org/PathwayBrowser/#/R-HSA-1266738;https://reactome.org/PathwayBrowser/#/R-HSA-212436;https://reactome.org/PathwayBrowser/#/R-HSA-3214841;https://reactome.org/PathwayBrowser/#/R-HSA-3214847;https://reactome.org/PathwayBrowser/#/R-HSA-3214858;https://reactome.org/PathwayBrowser/#/R-HSA-3247509;https://reactome.org/PathwayBrowser/#/R-HSA-392499;https://reactome.org/PathwayBrowser/#…
Q92985	Interferon regulatory factor 7 OS=Homo sapiens OX=9606 GN=IRF7 PE=1 SV=2	IRF7	1.47631	0.0942245	None	789.788		1057.4	565.411	708.562	588.704	1.06444		1.42512	0.762037	0.95497	0.79343	extracellular	K09447	IRF7; interferon regulatory factor 7	hsa05160 Hepatitis C; hsa04622 RIG-I-like receptor signaling pathway; hsa05162 Measles; hsa05161 Hepatitis B; hsa05203 Viral carcinogenesis; hsa05164 Influenza A; hsa05169 Epstein-Barr virus infection; hsa05168 Herpes simplex virus 1 infection; hsa04621 NOD-like receptor signaling pathway; hsa04620 Toll-like receptor signaling pathway; hsa05167 Kaposi sarcoma-associated herpesvirus infection; hsa…	GO:0000122 negative regulation of transcription by RNA polymerase II; GO:0001816 cytokine production; GO:0001817 regulation of cytokine production; GO:0001819 positive regulation of cytokine production; GO:0001959 regulation of cytokine-mediated signaling pathway; GO:0001961 positive regulation of cytokine-mediated signaling pathway; GO:0002218 activation of innate immune response; GO:0002221 pat…	GO:0005622 intracellular anatomical structure; GO:0005634 nucleus; GO:0005654 nucleoplasm; GO:0005737 cytoplasm; GO:0005768 endosome; GO:0005829 cytosol; GO:0010008 endosome membrane; GO:0012505 endomembrane system; GO:0016020 membrane; GO:0031090 organelle membrane; GO:0031410 cytoplasmic vesicle; GO:0031974 membrane-enclosed lumen; GO:0031981 nuclear lumen; GO:0031982 vesicle; GO:0043226 organe…	GO:0000976 transcription cis-regulatory region binding; GO:0000977 RNA polymerase II transcription regulatory region sequence-specific DNA binding; GO:0000978 RNA polymerase II cis-regulatory region sequence-specific DNA binding; GO:0000979 RNA polymerase II core promoter sequence-specific DNA binding; GO:0000981 DNA-binding transcription factor activity, RNA polymerase II-specific; GO:0000987 ci…	PF00605	PF00605 Interferon regulatory factor transcription factor				WP254 APOPTOSIS;WP4655 CYTOSOLIC DNASENSING PATHWAY;WP4217 EBOLA VIRUS INFECTION IN HOST;WP4666 HEPATITIS B INFECTION;WP2637 INTERLEUKIN1 IL1 STRUCTURAL PATHWAY;WP4630 MEASLES VIRUS INFECTION;WP4329 MIRNAS INVOLVEMENT IN THE IMMUNE RESPONSE IN SEPSIS;WP5038 MITOCHONDRIAL IMMUNE RESPONSE TO SARSCOV2;WP3865 NOVEL INTRACELLULAR COMPONENTS OF RIGILIKE RECEPTOR RLR PATHWAY;WP5088 PROSTAGLANDIN SIGNALI…	http://www.wikipathways.org/instance/WP254_r118382;http://www.wikipathways.org/instance/WP4655_r105163;http://www.wikipathways.org/instance/WP4217_r120623;http://www.wikipathways.org/instance/WP4666_r119241;http://www.wikipathways.org/instance/WP2637_r117962;http://www.wikipathways.org/instance/WP4630_r120771;http://www.wikipathways.org/instance/WP4329_r101725;http://www.wikipathways.org/instance…	Transcription factor	R-HSA-1280215 Cytokine Signaling in Immune system;R-HSA-1643685 Disease;R-HSA-166016 Toll Like Receptor 4 (TLR4) Cascade;R-HSA-166166 MyD88-independent TLR4 cascade ;R-HSA-168138 Toll Like Receptor 9 (TLR9) Cascade;R-HSA-168164 Toll Like Receptor 3 (TLR3) Cascade;R-HSA-168181 Toll Like Receptor 7/8 (TLR7/8) Cascade;R-HSA-168249 Innate Immune System;R-HSA-168256 Immune System;R-HSA-168898 Toll-lik…	https://reactome.org/PathwayBrowser/#/R-HSA-1280215;https://reactome.org/PathwayBrowser/#/R-HSA-1643685;https://reactome.org/PathwayBrowser/#/R-HSA-166016;https://reactome.org/PathwayBrowser/#/R-HSA-166166;https://reactome.org/PathwayBrowser/#/R-HSA-168138;https://reactome.org/PathwayBrowser/#/R-HSA-168164;https://reactome.org/PathwayBrowser/#/R-HSA-168181;https://reactome.org/PathwayBrowser/#/R-…	ALLOGRAFT REJECTION;COMPLEMENT;INFLAMMATORY RESPONSE;INTERFERON ALPHA RESPONSE;INTERFERON GAMMA RESPONSE	https://www.gsea-msigdb.org/gsea/msigdb/cards/HALLMARK_ALLOGRAFT_REJECTION;https://www.gsea-msigdb.org/gsea/msigdb/cards/HALLMARK_COMPLEMENT;https://www.gsea-msigdb.org/gsea/msigdb/cards/HALLMARK_INFLAMMATORY_RESPONSE;https://www.gsea-msigdb.org/gsea/msigdb/cards/HALLMARK_INTERFERON_ALPHA_RESPONSE;https://www.gsea-msigdb.org/gsea/msigdb/cards/HALLMARK_INTERFERON_GAMMA_RESPONSE
Q99653	Calcineurin B homologous protein 1 OS=Homo sapiens OX=9606 GN=CHP1 PE=1 SV=3	CHP1	1.11967	0.0943116	None	27096.6	23905.3	26718.9	26922.7	29084.4	23211.6	1.03594	0.913931	1.0215	1.02929	1.11193	0.887409	cytoplasm	K17610			GO:0000226 microtubule cytoskeleton organization; GO:0001578 microtubule bundle formation; GO:0001932 regulation of protein phosphorylation; GO:0001933 negative regulation of protein phosphorylation; GO:0002028 regulation of sodium ion transport; GO:0006022 aminoglycan metabolic process; GO:0006026 aminoglycan catabolic process; GO:0006027 glycosaminoglycan catabolic process; GO:0006082 organic a…	GO:0000139 Golgi membrane; GO:0005622 intracellular anatomical structure; GO:0005634 nucleus; GO:0005737 cytoplasm; GO:0005783 endoplasmic reticulum; GO:0005794 Golgi apparatus; GO:0005829 cytosol; GO:0005856 cytoskeleton; GO:0005886 plasma membrane; GO:0012505 endomembrane system; GO:0015630 microtubule cytoskeleton; GO:0016020 membrane; GO:0030133 transport vesicle; GO:0031090 organelle membran…	GO:0005215 transporter activity; GO:0005488 binding; GO:0005509 calcium ion binding; GO:0005515 protein binding; GO:0008017 microtubule binding; GO:0008092 cytoskeletal protein binding; GO:0015459 potassium channel regulator activity; GO:0015631 tubulin binding; GO:0016247 channel regulator activity; GO:0019899 enzyme binding; GO:0019900 kinase binding; GO:0043167 ion binding; GO:0043169 cation b…	PF13499	PF13499 EF-hand domain pair	T	KOG0034	Ca2+/calmodulin-dependent protein phosphatase (calcineurin subunit B), EF-Hand superfamily protein	WP3863 TCELL ANTIGEN RECEPTOR TCR PATHWAY DURING STAPHYLOCOCCUS AUREUS INFECTION	http://www.wikipathways.org/instance/WP3863_r120420		R-HSA-1430728 Metabolism;R-HSA-1630316 Glycosaminoglycan metabolism;R-HSA-2142845 Hyaluronan metabolism;R-HSA-2160916 Hyaluronan uptake and degradation;R-HSA-71387 Metabolism of carbohydrates	https://reactome.org/PathwayBrowser/#/R-HSA-1430728;https://reactome.org/PathwayBrowser/#/R-HSA-1630316;https://reactome.org/PathwayBrowser/#/R-HSA-2142845;https://reactome.org/PathwayBrowser/#/R-HSA-2160916;https://reactome.org/PathwayBrowser/#/R-HSA-71387
Q8TEA7	TBC domain-containing protein kinase-like protein OS=Homo sapiens OX=9606 GN=TBCK PE=1 SV=4	TBCK	0.750268	0.0945523	None	2660.84	4722.47	4090.57	4908.29	3987.55	4682.73	0.637265	1.13102	0.979681	1.17552	0.955008	1.1215	cytoplasm	K17544			GO:0006464 cellular protein modification process; GO:0006468 protein phosphorylation; GO:0006793 phosphorus metabolic process; GO:0006796 phosphate-containing compound metabolic process; GO:0006807 nitrogen compound metabolic process; GO:0006810 transport; GO:0006886 intracellular protein transport; GO:0006996 organelle organization; GO:0007010 cytoskeleton organization; GO:0007030 Golgi organiza…	GO:0005622 intracellular anatomical structure; GO:0005737 cytoplasm; GO:0005819 spindle; GO:0005856 cytoskeleton; GO:0012505 endomembrane system; GO:0015630 microtubule cytoskeleton; GO:0030496 midbody; GO:0043226 organelle; GO:0043228 non-membrane-bounded organelle; GO:0043229 intracellular organelle; GO:0043232 intracellular non-membrane-bounded organelle; GO:0072686 mitotic spindle;	GO:0000166 nucleotide binding; GO:0003824 catalytic activity; GO:0004672 protein kinase activity; GO:0005096 GTPase activator activity; GO:0005488 binding; GO:0005515 protein binding; GO:0005524 ATP binding; GO:0008047 enzyme activator activity; GO:0016301 kinase activity; GO:0016740 transferase activity; GO:0016772 transferase activity, transferring phosphorus-containing groups; GO:0016773 phosp…	PF00069; PF00581	PF00069 Protein kinase domain; PF00581 Rhodanese-like domain	R	KOG1093	Predicted protein kinase (contains TBC and RHOD domains)
Q3T8J9	GON-4-like protein OS=Homo sapiens OX=9606 GN=GON4L PE=1 SV=1	GON4L	0.811549	0.0947663	None	1522.85	1601.44		1829.36	1253.62	1701	0.962821	1.01251		1.15661	0.792601	1.07546	nucleus	K23804			GO:0001775 cell activation; GO:0002376 immune system process; GO:0002520 immune system development; GO:0002521 leukocyte differentiation; GO:0006355 regulation of transcription, DNA-templated; GO:0006357 regulation of transcription by RNA polymerase II; GO:0007275 multicellular organism development; GO:0008283 cell population proliferation; GO:0009889 regulation of biosynthetic process; GO:000989…	GO:0001650 fibrillar center; GO:0005622 intracellular anatomical structure; GO:0005634 nucleus; GO:0005654 nucleoplasm; GO:0005730 nucleolus; GO:0016604 nuclear body; GO:0031974 membrane-enclosed lumen; GO:0031981 nuclear lumen; GO:0035363 histone locus body; GO:0043226 organelle; GO:0043227 membrane-bounded organelle; GO:0043228 non-membrane-bounded organelle; GO:0043229 intracellular organelle;…	GO:0000981 DNA-binding transcription factor activity, RNA polymerase II-specific; GO:0003700 DNA-binding transcription factor activity; GO:0003712 transcription coregulator activity; GO:0003714 transcription corepressor activity; GO:0140110 transcription regulator activity;
Q9UKY1	Zinc fingers and homeoboxes protein 1 OS=Homo sapiens OX=9606 GN=ZHX1 PE=1 SV=1	ZHX1	1.1807	0.0963286	None	2893.26	2513.28			3043.36	2514.78	1.05548	0.916864			1.11024	0.917411	nucleus	K24879			GO:0000122 negative regulation of transcription by RNA polymerase II; GO:0006355 regulation of transcription, DNA-templated; GO:0006357 regulation of transcription by RNA polymerase II; GO:0009889 regulation of biosynthetic process; GO:0009890 negative regulation of biosynthetic process; GO:0009892 negative regulation of metabolic process; GO:0010468 regulation of gene expression; GO:0010556 regu…	GO:0005622 intracellular anatomical structure; GO:0005634 nucleus; GO:0005654 nucleoplasm; GO:0031974 membrane-enclosed lumen; GO:0031981 nuclear lumen; GO:0043226 organelle; GO:0043227 membrane-bounded organelle; GO:0043229 intracellular organelle; GO:0043231 intracellular membrane-bounded organelle; GO:0043233 organelle lumen; GO:0070013 intracellular organelle lumen;	GO:0000981 DNA-binding transcription factor activity, RNA polymerase II-specific; GO:0003676 nucleic acid binding; GO:0003677 DNA binding; GO:0003700 DNA-binding transcription factor activity; GO:0003712 transcription coregulator activity; GO:0003714 transcription corepressor activity; GO:0005488 binding; GO:0005515 protein binding; GO:0046982 protein heterodimerization activity; GO:0046983 prote…	PF18387; PF00046	PF18387 Zinc-fingers and homeoboxes C2H2 finger domain; PF00046 Homeodomain						Transcription factor
O14737	Programmed cell death protein 5 OS=Homo sapiens OX=9606 GN=PDCD5 PE=1 SV=3	PDCD5	0.761335	0.0976367	None	21435.7	24667.8	22142.2	24415.1	14927	27762.2	0.950234	1.09351	0.981553	1.08231	0.661707	1.23068	cytoplasm	K06875			GO:0006915 apoptotic process; GO:0008219 cell death; GO:0008285 negative regulation of cell population proliferation; GO:0009719 response to endogenous stimulus; GO:0009893 positive regulation of metabolic process; GO:0009966 regulation of signal transduction; GO:0009967 positive regulation of signal transduction; GO:0009987 cellular process; GO:0010033 response to organic substance; GO:0010468 r…	GO:0005622 intracellular anatomical structure; GO:0005634 nucleus; GO:0005737 cytoplasm; GO:0005829 cytosol; GO:0043226 organelle; GO:0043227 membrane-bounded organelle; GO:0043229 intracellular organelle; GO:0043231 intracellular membrane-bounded organelle;	GO:0005488 binding; GO:0005515 protein binding; GO:0005539 glycosaminoglycan binding; GO:0008047 enzyme activator activity; GO:0008092 cytoskeletal protein binding; GO:0008201 heparin binding; GO:0010698 acetyltransferase activator activity; GO:0015631 tubulin binding; GO:0030234 enzyme regulator activity; GO:0043167 ion binding; GO:0043168 anion binding; GO:0048487 beta-tubulin binding; GO:00973…			D	KOG3431	Apoptosis-related protein/predicted DNA-binding protein
P11277	Spectrin beta chain, erythrocytic OS=Homo sapiens OX=9606 GN=SPTB PE=1 SV=5	SPTB	5.89921	0.097648	None	61541.5	24474.9	28958.6	20563.7	246878	12151.8	0.93583	0.372177	0.440359	0.312702	3.75415	0.184786	nucleus	K06115			GO:0000165 MAPK cascade; GO:0000902 cell morphogenesis; GO:0000904 cell morphogenesis involved in differentiation; GO:0002376 immune system process; GO:0002520 immune system development; GO:0006464 cellular protein modification process; GO:0006468 protein phosphorylation; GO:0006725 cellular aromatic compound metabolic process; GO:0006778 porphyrin-containing compound metabolic process; GO:000677…	GO:0005622 intracellular anatomical structure; GO:0005737 cytoplasm; GO:0005794 Golgi apparatus; GO:0005829 cytosol; GO:0005856 cytoskeleton; GO:0005886 plasma membrane; GO:0005938 cell cortex; GO:0008091 spectrin; GO:0009898 cytoplasmic side of plasma membrane; GO:0009986 cell surface; GO:0012505 endomembrane system; GO:0014731 spectrin-associated cytoskeleton; GO:0015629 actin cytoskeleton; GO:…	GO:0003779 actin binding; GO:0005085 guanyl-nucleotide exchange factor activity; GO:0005488 binding; GO:0005515 protein binding; GO:0008092 cytoskeletal protein binding; GO:0019899 enzyme binding; GO:0030506 ankyrin binding; GO:0031267 small GTPase binding; GO:0044877 protein-containing complex binding; GO:0046982 protein heterodimerization activity; GO:0046983 protein dimerization activity; GO:0…	PF00307; PF00435	PF00307 Calponin homology (CH) domain; PF00435 Spectrin repeat	Z	KOG0517	Beta-spectrin				R-HSA-1266738 Developmental Biology;R-HSA-162582 Signal Transduction;R-HSA-199977 ER to Golgi Anterograde Transport;R-HSA-199991 Membrane Trafficking;R-HSA-373760 L1CAM interactions;R-HSA-375165 NCAM signaling for neurite out-growth;R-HSA-392499 Metabolism of proteins;R-HSA-422475 Axon guidance;R-HSA-445095 Interaction between L1 and Ankyrins;R-HSA-446203 Asparagine N-linked glycosylation;R-HSA-5…	https://reactome.org/PathwayBrowser/#/R-HSA-1266738;https://reactome.org/PathwayBrowser/#/R-HSA-162582;https://reactome.org/PathwayBrowser/#/R-HSA-199977;https://reactome.org/PathwayBrowser/#/R-HSA-199991;https://reactome.org/PathwayBrowser/#/R-HSA-373760;https://reactome.org/PathwayBrowser/#/R-HSA-375165;https://reactome.org/PathwayBrowser/#/R-HSA-392499;https://reactome.org/PathwayBrowser/#/R-H…	HEME METABOLISM	https://www.gsea-msigdb.org/gsea/msigdb/cards/HALLMARK_HEME_METABOLISM
P69891	Hemoglobin subunit gamma-1 OS=Homo sapiens OX=9606 GN=HBG1 PE=1 SV=2	HBG1	2.43859	0.0981802	None	72789.5	38106.7	73045	63486.5	140453	15805.4	1.08187	0.566381	1.08567	0.943602	2.08756	0.234916	cytoplasm	K13824			GO:0000122 negative regulation of transcription by RNA polymerase II; GO:0006355 regulation of transcription, DNA-templated; GO:0006357 regulation of transcription by RNA polymerase II; GO:0006950 response to stress; GO:0007596 blood coagulation; GO:0007599 hemostasis; GO:0009611 response to wounding; GO:0009889 regulation of biosynthetic process; GO:0009890 negative regulation of biosynthetic pr…	GO:0005576 extracellular region; GO:0005615 extracellular space; GO:0005622 intracellular anatomical structure; GO:0005737 cytoplasm; GO:0005829 cytosol; GO:0005833 hemoglobin complex; GO:0032991 protein-containing complex;	GO:0005488 binding; GO:0005515 protein binding; GO:0019825 oxygen binding; GO:0020037 heme binding; GO:0030492 hemoglobin binding; GO:0031721 hemoglobin alpha binding; GO:0036094 small molecule binding; GO:0046906 tetrapyrrole binding; GO:0097159 organic cyclic compound binding; GO:1901363 heterocyclic compound binding;	PF00042	PF00042 Globin	C	KOG3378	Globins and related hemoproteins				R-HSA-109582 Hemostasis;R-HSA-983231 Factors involved in megakaryocyte development and platelet production	https://reactome.org/PathwayBrowser/#/R-HSA-109582;https://reactome.org/PathwayBrowser/#/R-HSA-983231
[truncated: 7,787 more rows]
